# Supplementary material for: An updated classification of the Brassicaceae (Cruciferae)
Source: PhytoKeys. 2023 Mar 6;220:127–44. doi: 10.3897/phytokeys.220.97724 (PMC10209616; doi:10.3897/phytokeys.220.97724)
Supplement: XML Treatment for Brassicaceae [file phytokeys.220.97724-treatment1.xml]

<!DOCTYPE tp:taxon-treatment
  PUBLIC "-//TaxonX//DTD Taxonomic Treatment Publishing DTD v0 20100105//EN" "tax-treatment-NSO.dtd">
<tp:taxon-treatment xmlns:tp="http://www.plazi.org/taxpub"><tp:treatment-meta><kwd-group><label>Taxon classification</label><kwd>
              <named-content content-type="kingdom">Plantae</named-content>
            </kwd><kwd>
              <named-content content-type="order">Brassicales</named-content>
            </kwd><kwd>
              <named-content content-type="family">Brassicaceae</named-content>
            </kwd></kwd-group><mixed-citation publication-type="journal"><person-group><name><surname>German</surname><given-names>Dmitry A.</given-names></name><name><surname>Hendriks</surname><given-names>Kasper P.</given-names></name><name><surname>Koch</surname><given-names>Marcus A.</given-names></name><name><surname>Lens</surname><given-names>Frederic</given-names></name><name><surname>Lysak</surname><given-names>Martin A.</given-names></name><name><surname>Bailey</surname><given-names>C. Donovan</given-names></name><name><surname>Mummenhoff</surname><given-names>Klaus</given-names></name><name><surname>Al-Shehbaz</surname><given-names>Ihsan A.</given-names></name></person-group><article-title>An updated classification of the <tp:taxon-name><tp:taxon-name-part taxon-name-part-type="family">Brassicaceae</tp:taxon-name-part></tp:taxon-name> (<tp:taxon-name><tp:taxon-name-part taxon-name-part-type="family">Cruciferae</tp:taxon-name-part></tp:taxon-name>)</article-title><source>PhytoKeys</source><day>06</day><month>03</month><year>2023</year><volume>220</volume><fpage>127</fpage><lpage>144</lpage><pub-id pub-id-type="doi">10.3897/phytokeys.220.97724</pub-id></mixed-citation></tp:treatment-meta><tp:nomenclature><tp:taxon-name>
            <object-id xmlns:xlink="http://www.w3.org/1999/xlink" content-type="arpha" xlink:type="simple">0CA51561-9A24-5DEE-91A0-2506F066B17A</object-id>
            <tp:taxon-name-part taxon-name-part-type="family">Brassicaceae</tp:taxon-name-part>
          </tp:taxon-name><tp:taxon-authority>Burnett, Outlines Bot.: 854, 1093, 1123. Feb 1835, nom. cons., nom. alt.; Cruciferae Juss., Gen. Pl.: 237. 4 Aug 1789</tp:taxon-authority><tp:taxon-status xmlns:xlink="http://www.w3.org/1999/xlink" xlink:type="simple">nom. cons.</tp:taxon-status></tp:nomenclature><tp:treatment-sec sec-type="material" id="SECID0ESEAC"><title>Type.</title><p><italic><tp:taxon-name><tp:taxon-name-part taxon-name-part-type="genus" reg="Brassica">Brassica</tp:taxon-name-part></tp:taxon-name></italic> L.</p></tp:treatment-sec><tp:treatment-sec sec-type="distribution" id="SECID0E6EAC"><title>Distribution.</title><p>Cosmopolitan, centered in temperate regions of the Northern Hemisphere.</p><sec sec-type="1. Subfamilial division" id="SECID0EEFAC"><title>1. Subfamilial division</title><p>All phylogenetic studies over the past two and a half decades identify <italic><tp:taxon-name><tp:taxon-name-part taxon-name-part-type="genus" reg="Aethionema">Aethionema</tp:taxon-name-part></tp:taxon-name></italic> W.T. Aiton as sister to all other <tp:taxon-name><tp:taxon-name-part taxon-name-part-type="family">Brassicaceae</tp:taxon-name-part></tp:taxon-name>, which supports the recognition of two highly unequal subfamilies, the new unigeneric <tp:taxon-name><tp:taxon-name-part taxon-name-part-type="subfamily">Aethionemoideae</tp:taxon-name-part></tp:taxon-name> with 58 species and the much bigger <tp:taxon-name><tp:taxon-name-part taxon-name-part-type="subfamily">Brassicoideae</tp:taxon-name-part></tp:taxon-name>, comprising the other 98.6% of species and the rest of the generic and tribal diversity of the family.</p></sec></tp:treatment-sec></tp:taxon-treatment>
