# Supplementary material for: An updated classification of the Brassicaceae (Cruciferae)
Source: PhytoKeys. 2023 Mar 6;220:127–44. doi: 10.3897/phytokeys.220.97724 (PMC10209616; doi:10.3897/phytokeys.220.97724)
Supplement: XML Treatment for Aethionemoideae [file phytokeys.220.97724-treatment2.xml]

<!DOCTYPE tp:taxon-treatment
  PUBLIC "-//TaxonX//DTD Taxonomic Treatment Publishing DTD v0 20100105//EN" "tax-treatment-NSO.dtd">
<tp:taxon-treatment xmlns:tp="http://www.plazi.org/taxpub"><tp:treatment-meta><kwd-group><label>Taxon classification</label><kwd>
              <named-content content-type="kingdom">Plantae</named-content>
            </kwd><kwd>
              <named-content content-type="order">Brassicales</named-content>
            </kwd><kwd>
              <named-content content-type="family">Brassicaceae</named-content>
            </kwd></kwd-group><mixed-citation publication-type="journal"><person-group><name><surname>German</surname><given-names>Dmitry A.</given-names></name><name><surname>Hendriks</surname><given-names>Kasper P.</given-names></name><name><surname>Koch</surname><given-names>Marcus A.</given-names></name><name><surname>Lens</surname><given-names>Frederic</given-names></name><name><surname>Lysak</surname><given-names>Martin A.</given-names></name><name><surname>Bailey</surname><given-names>C. Donovan</given-names></name><name><surname>Mummenhoff</surname><given-names>Klaus</given-names></name><name><surname>Al-Shehbaz</surname><given-names>Ihsan A.</given-names></name></person-group><article-title>An updated classification of the <tp:taxon-name><tp:taxon-name-part taxon-name-part-type="family">Brassicaceae</tp:taxon-name-part></tp:taxon-name> (<tp:taxon-name><tp:taxon-name-part taxon-name-part-type="family">Cruciferae</tp:taxon-name-part></tp:taxon-name>)</article-title><source>PhytoKeys</source><day>06</day><month>03</month><year>2023</year><volume>220</volume><fpage>127</fpage><lpage>144</lpage><pub-id pub-id-type="doi">10.3897/phytokeys.220.97724</pub-id></mixed-citation></tp:treatment-meta><tp:nomenclature><tp:taxon-name>
            <object-id xmlns:xlink="http://www.w3.org/1999/xlink" content-type="arpha" xlink:type="simple">88E15B95-34CE-56CE-9A7D-0806E3C668BC</object-id>
            <tp:taxon-name-part taxon-name-part-type="subfamily">Aethionemoideae</tp:taxon-name-part>
            <object-id xmlns:xlink="http://www.w3.org/1999/xlink" content-type="ipni" xlink:type="simple">urn:lsid:ipni.org:names:77315165-1</object-id>
          </tp:taxon-name><tp:taxon-authority>D.A.German, Hendriks, M.Koch, F.Lens, Lysak, C.D.Bailey, Mumm. &amp; Al-Shehbaz</tp:taxon-authority><tp:taxon-status xmlns:xlink="http://www.w3.org/1999/xlink" xlink:type="simple">subfam. nov.</tp:taxon-status></tp:nomenclature><tp:treatment-sec sec-type="material" id="SECID0EDHAC"><title>Type.</title><p><italic><tp:taxon-name><tp:taxon-name-part taxon-name-part-type="genus" reg="Aethionema">Aethionema</tp:taxon-name-part></tp:taxon-name></italic> W.T. Aiton</p></tp:treatment-sec><tp:treatment-sec sec-type="description" id="SECID0EQHAC"><title>Description.</title><p><tp:taxon-name><tp:taxon-name-part taxon-name-part-type="tribe">Trichomes</tp:taxon-name-part></tp:taxon-name> and multicellular glands absent. Leaves entire, articulate at base. Fruits silicles, angustiseptate, bilocular, few-seeded, dehiscent, or unilocular, one-seeded, indehiscent; sometimes both types present. Most common <italic>x</italic> = 11, 12.</p></tp:treatment-sec><tp:treatment-sec sec-type="distribution" id="SECID0EYHAC"><title>Distribution.</title><p>Primarily SW Asia, especially Turkey, Iran &amp; Transcaucasia.</p></tp:treatment-sec><tp:treatment-sec sec-type="Tribes" id="SECID0E4HAC"><title>Tribes.</title><p>Aethionemeae Al-Shehbaz, Beilstein &amp; E.A. Kellogg.</p></tp:treatment-sec><tp:treatment-sec sec-type="notes" id="SECID0ECIAC"><title>Note.</title><p>For many species of <italic><tp:taxon-name><tp:taxon-name-part taxon-name-part-type="genus" reg="Aethionema">Aethionema</tp:taxon-name-part></tp:taxon-name></italic> a 3-nerved petal claw has been described (e.g., <xref ref-type="bibr" rid="B19">Hedge 1965</xref>). Further studies are needed to verify whether this is a feature present in all members of <italic><tp:taxon-name><tp:taxon-name-part taxon-name-part-type="genus" reg="Aethionema">Aethionema</tp:taxon-name-part></tp:taxon-name></italic> and whether it is unique to the genus (and then diagnostic for the subfamily).</p></tp:treatment-sec><ref-list><ref id="B19"><mixed-citation xmlns:xlink="http://www.w3.org/1999/xlink" xlink:type="simple"><person-group><name name-style="western"><surname>Hedge</surname><given-names>IC</given-names></name></person-group> (<year>1965</year>) <article-title><italic><tp:taxon-name><tp:taxon-name-part taxon-name-part-type="genus">Aethionema</tp:taxon-name-part></tp:taxon-name></italic> R. Br.</article-title> In: <person-group><name name-style="western"><surname>Davis</surname><given-names>PH</given-names></name></person-group> (<role>Ed.</role>) <issue-title>Flora of Turkey and the East Aegean Islands (Vol.</issue-title><source>1). [Edinburgh] University Press, Edinburgh</source>, <fpage>314</fpage>–<lpage>330</lpage>.</mixed-citation></ref></ref-list></tp:taxon-treatment>
