# Supplementary material for: An updated classification of the Brassicaceae (Cruciferae)
Source: PhytoKeys. 2023 Mar 6;220:127–44. doi: 10.3897/phytokeys.220.97724 (PMC10209616; doi:10.3897/phytokeys.220.97724)
Supplement: XML Treatment for Arabodae [file phytokeys.220.97724-treatment4.xml]

<!DOCTYPE tp:taxon-treatment
  PUBLIC "-//TaxonX//DTD Taxonomic Treatment Publishing DTD v0 20100105//EN" "tax-treatment-NSO.dtd">
<tp:taxon-treatment xmlns:tp="http://www.plazi.org/taxpub"><tp:treatment-meta><kwd-group><label>Taxon classification</label><kwd>
              <named-content content-type="kingdom">Plantae</named-content>
            </kwd><kwd>
              <named-content content-type="order">Brassicales</named-content>
            </kwd><kwd>
              <named-content content-type="family">Brassicaceae</named-content>
            </kwd></kwd-group><mixed-citation publication-type="journal"><person-group><name><surname>German</surname><given-names>Dmitry A.</given-names></name><name><surname>Hendriks</surname><given-names>Kasper P.</given-names></name><name><surname>Koch</surname><given-names>Marcus A.</given-names></name><name><surname>Lens</surname><given-names>Frederic</given-names></name><name><surname>Lysak</surname><given-names>Martin A.</given-names></name><name><surname>Bailey</surname><given-names>C. Donovan</given-names></name><name><surname>Mummenhoff</surname><given-names>Klaus</given-names></name><name><surname>Al-Shehbaz</surname><given-names>Ihsan A.</given-names></name></person-group><article-title>An updated classification of the <tp:taxon-name><tp:taxon-name-part taxon-name-part-type="family">Brassicaceae</tp:taxon-name-part></tp:taxon-name> (<tp:taxon-name><tp:taxon-name-part taxon-name-part-type="family">Cruciferae</tp:taxon-name-part></tp:taxon-name>)</article-title><source>PhytoKeys</source><day>06</day><month>03</month><year>2023</year><volume>220</volume><fpage>127</fpage><lpage>144</lpage><pub-id pub-id-type="doi">10.3897/phytokeys.220.97724</pub-id></mixed-citation></tp:treatment-meta><tp:nomenclature><tp:taxon-name>
            <object-id xmlns:xlink="http://www.w3.org/1999/xlink" content-type="arpha" xlink:type="simple">84FBA7C5-2BA3-595B-A2E2-897C5B85D369</object-id>
            <tp:taxon-name-part taxon-name-part-type="supertribe">Arabodae</tp:taxon-name-part>
            <object-id xmlns:xlink="http://www.w3.org/1999/xlink" content-type="ipni" xlink:type="simple">urn:lsid:ipni.org:names:77315210-1</object-id>
          </tp:taxon-name><tp:taxon-authority>D.A.German, Hendriks, M.Koch, F.Lens, Lysak, C.D.Bailey, Mumm. &amp; Al-Shehbaz, supertrib. nov.</tp:taxon-authority></tp:nomenclature><tp:treatment-sec sec-type="material" id="SECID0ECMAC"><title>Type.</title><p><italic><tp:taxon-name><tp:taxon-name-part taxon-name-part-type="genus" reg="Arabis">Arabis</tp:taxon-name-part></tp:taxon-name></italic> L.</p></tp:treatment-sec><tp:treatment-sec sec-type="description" id="SECID0EPMAC"><title>Description.</title><p><tp:taxon-name><tp:taxon-name-part taxon-name-part-type="tribe">Trichomes</tp:taxon-name-part></tp:taxon-name> present, mainly branched (exclusively or in combination with simple); multicellular glands absent. Leaves predominantly undivided or slightly divided, auriculate at base or not. Most common <italic>x</italic> = 8.</p></tp:treatment-sec><tp:treatment-sec sec-type="distribution" id="SECID0EXMAC"><title>Distribution.</title><p>Mainly Northern Hemisphere (predominantly Holarctis of Eurasia, also of N America and Africa), S America (Andes).</p></tp:treatment-sec><tp:treatment-sec sec-type="Tribes" id="SECID0E3MAC"><title>Tribes.</title><p><tp:taxon-name><tp:taxon-name-part taxon-name-part-type="tribe">Arabideae</tp:taxon-name-part></tp:taxon-name> DC., <tp:taxon-name><tp:taxon-name-part taxon-name-part-type="tribe">Alysseae</tp:taxon-name-part></tp:taxon-name> DC., <tp:taxon-name><tp:taxon-name-part taxon-name-part-type="tribe">Asperuginoideae</tp:taxon-name-part></tp:taxon-name> trib. nov., <tp:taxon-name><tp:taxon-name-part taxon-name-part-type="tribe">Stevenieae</tp:taxon-name-part></tp:taxon-name> Al-Shehbaz, D.A.German &amp; M.Koch.</p></tp:treatment-sec><tp:treatment-sec sec-type="notes" id="SECID0ERNAC"><title>Notes.</title><p>Corresponds to evolutionary lineage IV of <xref ref-type="bibr" rid="B32">Nikolov et al. (2019)</xref> and <xref ref-type="bibr" rid="B20">Hendriks et al. (2022)</xref> or lineage D of <xref ref-type="bibr" rid="B22">Huang et al. (2016)</xref>. Limits of this supertribe are not yet fully understood due to discordance in positions of tribes and their taxa in the nuclear vs. plastid phylogenies of <xref ref-type="bibr" rid="B20">Hendriks et al. (2022)</xref>. It might be eventually restricted to <tp:taxon-name><tp:taxon-name-part taxon-name-part-type="tribe">Arabideae</tp:taxon-name-part></tp:taxon-name>, while <tp:taxon-name><tp:taxon-name-part taxon-name-part-type="tribe">Alysseae</tp:taxon-name-part></tp:taxon-name> and possibly <tp:taxon-name><tp:taxon-name-part taxon-name-part-type="tribe">Asperuginoideae</tp:taxon-name-part></tp:taxon-name> would better be recognized as a separate supertribe, <tp:taxon-name><tp:taxon-name-part taxon-name-part-type="supertribe">Alyssodae</tp:taxon-name-part></tp:taxon-name>. Proper placement of <tp:taxon-name><tp:taxon-name-part taxon-name-part-type="tribe">Stevenieae</tp:taxon-name-part></tp:taxon-name> also needs further clarification due to its grouping within <tp:taxon-name><tp:taxon-name-part taxon-name-part-type="supertribe">Camelinodae</tp:taxon-name-part></tp:taxon-name> lineage in chloroplast phylogenies (<xref ref-type="bibr" rid="B39">Walden et al. 2020</xref>; <xref ref-type="bibr" rid="B20">Hendriks et al. 2022</xref>).</p></tp:treatment-sec><ref-list><ref id="B32"><mixed-citation xmlns:xlink="http://www.w3.org/1999/xlink" xlink:type="simple"><person-group><name name-style="western"><surname>Nikolov</surname><given-names>LA</given-names></name><name name-style="western"><surname>Shushkov</surname><given-names>P</given-names></name><name name-style="western"><surname>Nevado</surname><given-names>B</given-names></name><name name-style="western"><surname>Gan</surname><given-names>XC</given-names></name><name name-style="western"><surname>Al-Shehbaz</surname><given-names>IA</given-names></name><name name-style="western"><surname>Filatov</surname><given-names>D</given-names></name><name name-style="western"><surname>Bailey</surname><given-names>CD</given-names></name><name name-style="western"><surname>Tsiantis</surname><given-names>M</given-names></name></person-group> (<year>2019</year>) <article-title>Resolving the backbone of the <tp:taxon-name><tp:taxon-name-part taxon-name-part-type="family">Brassicaceae</tp:taxon-name-part></tp:taxon-name> phylogeny for investigating trait diversity.</article-title><source>The New Phytologist</source><volume>222</volume>(<issue>3</issue>): <fpage>1638</fpage>–<lpage>1651</lpage>. <ext-link xlink:type="simple" ext-link-type="doi" xlink:href="10.1111/nph.15732">https://doi.org/10.1111/nph.15732</ext-link></mixed-citation></ref><ref id="B20"><mixed-citation xmlns:xlink="http://www.w3.org/1999/xlink" xlink:type="simple"><person-group><name name-style="western"><surname>Hendriks</surname><given-names>KP</given-names></name><name name-style="western"><surname>Kiefer</surname><given-names>C</given-names></name><name name-style="western"><surname>Al-Shehbaz</surname><given-names>IA</given-names></name><name name-style="western"><surname>Bailey</surname><given-names>CD</given-names></name><name name-style="western"><surname>Hooft van Huysduynen</surname><given-names>A</given-names></name><name name-style="western"><surname>Nikolov</surname><given-names>LA</given-names></name><name name-style="western"><surname>Nauheimer</surname><given-names>L</given-names></name><name name-style="western"><surname>Zuntini</surname><given-names>AR</given-names></name><name name-style="western"><surname>German</surname><given-names>DA</given-names></name><name name-style="western"><surname>Franzke</surname><given-names>A</given-names></name><name name-style="western"><surname>Koch</surname><given-names>MA</given-names></name><name name-style="western"><surname>Lysak</surname><given-names>MA</given-names></name><name name-style="western"><surname>Toro-Núñez</surname><given-names>Ó</given-names></name><name name-style="western"><surname>Özüdoğru</surname><given-names>B</given-names></name><name name-style="western"><surname>Invernon</surname><given-names>VR</given-names></name><name name-style="western"><surname>Walden</surname><given-names>N</given-names></name><name name-style="western"><surname>Maurin</surname><given-names>O</given-names></name><name name-style="western"><surname>Hay</surname><given-names>NM</given-names></name><name name-style="western"><surname>Shushkov</surname><given-names>P</given-names></name><name name-style="western"><surname>Mandáková</surname><given-names>T</given-names></name><name name-style="western"><surname>Thulin</surname><given-names>M</given-names></name><name name-style="western"><surname>Windham</surname><given-names>MD</given-names></name><name name-style="western"><surname>Rešetnik</surname><given-names>I</given-names></name><name name-style="western"><surname>Španiel</surname><given-names>S</given-names></name><name name-style="western"><surname>Ly</surname><given-names>E</given-names></name><name name-style="western"><surname>Pires</surname><given-names>JC</given-names></name><name name-style="western"><surname>Harkess</surname><given-names>A</given-names></name><name name-style="western"><surname>Neuffer</surname><given-names>B</given-names></name><name name-style="western"><surname>Vogt</surname><given-names>R</given-names></name><name name-style="western"><surname>Bräuchler</surname><given-names>C</given-names></name><name name-style="western"><surname>Rainer</surname><given-names>H</given-names></name><name name-style="western"><surname>Janssens</surname><given-names>SB</given-names></name><name name-style="western"><surname>Schmull</surname><given-names>M</given-names></name><name name-style="western"><surname>Forrest</surname><given-names>A</given-names></name><name name-style="western"><surname>Guggisberg</surname><given-names>A</given-names></name><name name-style="western"><surname>Zmarzty</surname><given-names>S</given-names></name><name name-style="western"><surname>Lepschi</surname><given-names>BJ</given-names></name><name name-style="western"><surname>Scarlett</surname><given-names>N</given-names></name><name name-style="western"><surname>Stauffer</surname><given-names>FW</given-names></name><name name-style="western"><surname>Schönberger</surname><given-names>I</given-names></name><name name-style="western"><surname>Heenan</surname><given-names>P</given-names></name><name name-style="western"><surname>Baker</surname><given-names>WJ</given-names></name><name name-style="western"><surname>Forest</surname><given-names>F</given-names></name><name name-style="western"><surname>Mummenhoff</surname><given-names>K</given-names></name><name name-style="western"><surname>Lens</surname><given-names>F</given-names></name></person-group> (<year>2022</year>) Less is more: global <tp:taxon-name><tp:taxon-name-part taxon-name-part-type="family">Brassicaceae</tp:taxon-name-part></tp:taxon-name> phylogeny based on filtering of 1,000 gene dataset. BioRxiv, 1–44. <ext-link xlink:type="simple" ext-link-type="doi" xlink:href="10.1101/2022.09.01.506188">https://doi.org/10.1101/2022.09.01.506188</ext-link> [preprint, posted September 07, 2022]</mixed-citation></ref><ref id="B22"><mixed-citation xmlns:xlink="http://www.w3.org/1999/xlink" xlink:type="simple"><person-group><name name-style="western"><surname>Huang</surname><given-names>CH</given-names></name><name name-style="western"><surname>Sun</surname><given-names>RR</given-names></name><name name-style="western"><surname>Hu</surname><given-names>Y</given-names></name><name name-style="western"><surname>Zeng</surname><given-names>LP</given-names></name><name name-style="western"><surname>Zhang</surname><given-names>N</given-names></name><name name-style="western"><surname>Cai</surname><given-names>LM</given-names></name><name name-style="western"><surname>Zhang</surname><given-names>Q</given-names></name><name name-style="western"><surname>Koch</surname><given-names>MA</given-names></name><name name-style="western"><surname>Al-Shehbaz</surname><given-names>IA</given-names></name><name name-style="western"><surname>Edger</surname><given-names>PP</given-names></name><name name-style="western"><surname>Pires</surname><given-names>JC</given-names></name><name name-style="western"><surname>Tan</surname><given-names>DY</given-names></name><name name-style="western"><surname>Zhong</surname><given-names>Y</given-names></name><name name-style="western"><surname>Ma</surname><given-names>H</given-names></name></person-group> (<year>2016</year>) <article-title>Resolution of <tp:taxon-name><tp:taxon-name-part taxon-name-part-type="family">Brassicaceae</tp:taxon-name-part></tp:taxon-name> phylogeny using nuclear genes uncovers nested radiations and supports convergent morphological evolution.</article-title><source>Molecular Biology and Evolution</source><volume>33</volume>(<issue>2</issue>): <fpage>394</fpage>–<lpage>412</lpage>. <ext-link xlink:type="simple" ext-link-type="doi" xlink:href="10.1093/molbev/msv226">https://doi.org/10.1093/molbev/msv226</ext-link></mixed-citation></ref><ref id="B39"><mixed-citation xmlns:xlink="http://www.w3.org/1999/xlink" xlink:type="simple"><person-group><name name-style="western"><surname>Walden</surname><given-names>N</given-names></name><name name-style="western"><surname>German</surname><given-names>DA</given-names></name><name name-style="western"><surname>Wolf</surname><given-names>EM</given-names></name><name name-style="western"><surname>Kiefer</surname><given-names>M</given-names></name><name name-style="western"><surname>Rigault</surname><given-names>P</given-names></name><name name-style="western"><surname>Huang</surname><given-names>XC</given-names></name><name name-style="western"><surname>Kiefer</surname><given-names>C</given-names></name><name name-style="western"><surname>Schmickl</surname><given-names>R</given-names></name><name name-style="western"><surname>Franzke</surname><given-names>A</given-names></name><name name-style="western"><surname>Neuffer</surname><given-names>B</given-names></name><name name-style="western"><surname>Mummenhoff</surname><given-names>K</given-names></name><name name-style="western"><surname>Koch</surname><given-names>MA</given-names></name></person-group> (<year>2020</year>) <article-title>Nested whole-genome duplications coincide with diversification and high morphological disparity in <tp:taxon-name><tp:taxon-name-part taxon-name-part-type="family">Brassicaceae</tp:taxon-name-part></tp:taxon-name>.</article-title><source>Nature Communications</source><volume>11</volume>(<issue>1</issue>): <fpage>3795</fpage>. <ext-link xlink:type="simple" ext-link-type="doi" xlink:href="10.1038/s41467-020-17605-7">https://doi.org/10.1038/s41467-020-17605-7</ext-link></mixed-citation></ref></ref-list></tp:taxon-treatment>
