# Supplementary material for: An updated classification of the Brassicaceae (Cruciferae)
Source: PhytoKeys. 2023 Mar 6;220:127–44. doi: 10.3897/phytokeys.220.97724 (PMC10209616; doi:10.3897/phytokeys.220.97724)
Supplement: XML Treatment for Brassicodae [file phytokeys.220.97724-treatment5.xml]

<!DOCTYPE tp:taxon-treatment
  PUBLIC "-//TaxonX//DTD Taxonomic Treatment Publishing DTD v0 20100105//EN" "tax-treatment-NSO.dtd">
<tp:taxon-treatment xmlns:tp="http://www.plazi.org/taxpub"><tp:treatment-meta><kwd-group><label>Taxon classification</label><kwd>
              <named-content content-type="kingdom">Plantae</named-content>
            </kwd><kwd>
              <named-content content-type="order">Brassicales</named-content>
            </kwd><kwd>
              <named-content content-type="family">Brassicaceae</named-content>
            </kwd></kwd-group><mixed-citation publication-type="journal"><person-group><name><surname>German</surname><given-names>Dmitry A.</given-names></name><name><surname>Hendriks</surname><given-names>Kasper P.</given-names></name><name><surname>Koch</surname><given-names>Marcus A.</given-names></name><name><surname>Lens</surname><given-names>Frederic</given-names></name><name><surname>Lysak</surname><given-names>Martin A.</given-names></name><name><surname>Bailey</surname><given-names>C. Donovan</given-names></name><name><surname>Mummenhoff</surname><given-names>Klaus</given-names></name><name><surname>Al-Shehbaz</surname><given-names>Ihsan A.</given-names></name></person-group><article-title>An updated classification of the <tp:taxon-name><tp:taxon-name-part taxon-name-part-type="family">Brassicaceae</tp:taxon-name-part></tp:taxon-name> (<tp:taxon-name><tp:taxon-name-part taxon-name-part-type="family">Cruciferae</tp:taxon-name-part></tp:taxon-name>)</article-title><source>PhytoKeys</source><day>06</day><month>03</month><year>2023</year><volume>220</volume><fpage>127</fpage><lpage>144</lpage><pub-id pub-id-type="doi">10.3897/phytokeys.220.97724</pub-id></mixed-citation></tp:treatment-meta><tp:nomenclature><tp:taxon-name>
            <object-id xmlns:xlink="http://www.w3.org/1999/xlink" content-type="arpha" xlink:type="simple">82F9181A-55E0-5285-9ED9-E71524A977F5</object-id>
            <tp:taxon-name-part taxon-name-part-type="supertribe">Brassicodae</tp:taxon-name-part>
          </tp:taxon-name><tp:taxon-authority>V.E. Avet. in Biol. Zhurn. Armenii 43: 602. 1990 (‘Brassicidinae’).</tp:taxon-authority></tp:nomenclature><tp:treatment-sec sec-type="material" id="SECID0E4PAC"><title>Type.</title><p><italic><tp:taxon-name><tp:taxon-name-part taxon-name-part-type="genus" reg="Brassica">Brassica</tp:taxon-name-part></tp:taxon-name></italic> L.</p></tp:treatment-sec><tp:treatment-sec sec-type="Syn" id="SECID0ELAAE"><title>Syn.</title><p><tp:taxon-name><tp:taxon-name-part taxon-name-part-type="supertribe">Sisymbriodae</tp:taxon-name-part></tp:taxon-name> V.E. Avet., Thelypodiodae V.E. Avet.</p></tp:treatment-sec><tp:treatment-sec sec-type="description" id="SECID0EQAAE"><title>Description.</title><p><tp:taxon-name><tp:taxon-name-part taxon-name-part-type="tribe">Trichomes</tp:taxon-name-part></tp:taxon-name> absent or simple, rarely branched; multicellular glands absent. Leaves predominantly undivided or slightly divided, rarely much divided, often auriculate at base. Most common <italic>x</italic> = 7.</p></tp:treatment-sec><tp:treatment-sec sec-type="distribution" id="SECID0EYAAE"><title>Distribution.</title><p>Mainly Northern Hemisphere (Holarctis of Eurasia, N America and Africa), to a lesser degree C and S America.</p></tp:treatment-sec><tp:treatment-sec sec-type="Tribes" id="SECID0E4AAE"><title>Tribes.</title><p><tp:taxon-name><tp:taxon-name-part taxon-name-part-type="tribe">Aphragmeae</tp:taxon-name-part></tp:taxon-name> D.A.German &amp; Al-Shehbaz, <tp:taxon-name><tp:taxon-name-part taxon-name-part-type="tribe">Brassiceae</tp:taxon-name-part></tp:taxon-name> DC. [incl. <tp:taxon-name><tp:taxon-name-part taxon-name-part-type="tribe">Bivonaeeae</tp:taxon-name-part></tp:taxon-name> M.A. Koch &amp; Warwick], <tp:taxon-name><tp:taxon-name-part taxon-name-part-type="tribe">Calepineae</tp:taxon-name-part></tp:taxon-name> Horan., <tp:taxon-name><tp:taxon-name-part taxon-name-part-type="tribe">Coluteocarpeae</tp:taxon-name-part></tp:taxon-name> V.I. Dorof., <tp:taxon-name><tp:taxon-name-part taxon-name-part-type="tribe">Conringieae</tp:taxon-name-part></tp:taxon-name> D.A. German &amp; Al-Shehbaz, <tp:taxon-name><tp:taxon-name-part taxon-name-part-type="tribe">Eutremeae</tp:taxon-name-part></tp:taxon-name> Al-Shehbaz, Beilstein &amp; E.A. Kellogg, <tp:taxon-name><tp:taxon-name-part taxon-name-part-type="tribe">Fourraeeae</tp:taxon-name-part></tp:taxon-name> Al-Shehbaz, M.A. Koch, R. Karl &amp; D.A.German, <tp:taxon-name><tp:taxon-name-part taxon-name-part-type="tribe">Isatideae</tp:taxon-name-part></tp:taxon-name> DC., <tp:taxon-name><tp:taxon-name-part taxon-name-part-type="tribe">Kernereae</tp:taxon-name-part></tp:taxon-name> Al-Shehbaz, Warwick, Mumm. &amp; M.A. Koch, <tp:taxon-name><tp:taxon-name-part taxon-name-part-type="tribe">Plagiolobeae</tp:taxon-name-part></tp:taxon-name> Khosravi &amp; Eslami-Farouji, <tp:taxon-name><tp:taxon-name-part taxon-name-part-type="tribe">Schrenkielleae</tp:taxon-name-part></tp:taxon-name> trib. nov., <tp:taxon-name><tp:taxon-name-part taxon-name-part-type="tribe">Sisymbrieae</tp:taxon-name-part></tp:taxon-name> DC., <tp:taxon-name><tp:taxon-name-part taxon-name-part-type="tribe">Thelypodieae</tp:taxon-name-part></tp:taxon-name> Prantl, <tp:taxon-name><tp:taxon-name-part taxon-name-part-type="tribe">Thlaspideae</tp:taxon-name-part></tp:taxon-name> DC.</p></tp:treatment-sec><tp:treatment-sec sec-type="notes" id="SECID0E1CAE"><title>Notes.</title><p>Corresponds to evolutionary lineage II introduced by <xref ref-type="bibr" rid="B4">Beilstein et al. (2006)</xref> and subsequently modified by <xref ref-type="bibr" rid="B11">Franzke et al. (2011)</xref> to become known as “expanded lineage II”, or lineage B of <xref ref-type="bibr" rid="B22">Huang et al. (2016)</xref>. <tp:taxon-name><tp:taxon-name-part taxon-name-part-type="tribe">Cochlearieae</tp:taxon-name-part></tp:taxon-name> reveals relationship with <tp:taxon-name><tp:taxon-name-part taxon-name-part-type="supertribe">Brassicodae</tp:taxon-name-part></tp:taxon-name> in nuclear-based phylogeny, though it groups with “rogue” tribes of <tp:taxon-name><tp:taxon-name-part taxon-name-part-type="supertribe">Heliophilodae</tp:taxon-name-part></tp:taxon-name> in plastid trees (details in <xref ref-type="bibr" rid="B20">Hendriks et al. 2022</xref>). Its supertribal assignment is therefore yet unclear.</p></tp:treatment-sec><ref-list><ref id="B4"><mixed-citation xmlns:xlink="http://www.w3.org/1999/xlink" xlink:type="simple"><person-group><name name-style="western"><surname>Beilstein</surname><given-names>MA</given-names></name><name name-style="western"><surname>Al-Shehbaz</surname><given-names>IA</given-names></name><name name-style="western"><surname>Kellogg</surname><given-names>EA</given-names></name></person-group> (<year>2006</year>) <article-title><tp:taxon-name><tp:taxon-name-part taxon-name-part-type="family">Brassicaceae</tp:taxon-name-part></tp:taxon-name> phylogeny and trichome evolution.</article-title><source>American Journal of Botany</source><volume>93</volume>(<issue>4</issue>): <fpage>607</fpage>–<lpage>619</lpage>. <ext-link xlink:type="simple" ext-link-type="doi" xlink:href="10.3732/ajb.93.4.607">https://doi.org/10.3732/ajb.93.4.607</ext-link></mixed-citation></ref><ref id="B11"><mixed-citation xmlns:xlink="http://www.w3.org/1999/xlink" xlink:type="simple"><person-group><name name-style="western"><surname>Franzke</surname><given-names>A</given-names></name><name name-style="western"><surname>Lysak</surname><given-names>MA</given-names></name><name name-style="western"><surname>Al-Shehbaz</surname><given-names>IA</given-names></name><name name-style="western"><surname>Koch</surname><given-names>MA</given-names></name><name name-style="western"><surname>Mummenhoff</surname><given-names>K</given-names></name></person-group> (<year>2011</year>) <article-title>Cabbage family affairs: The evolutionary history of <tp:taxon-name><tp:taxon-name-part taxon-name-part-type="family">Brassicaceae</tp:taxon-name-part></tp:taxon-name>.</article-title><source>Trends in Plant Science</source><volume>16</volume>(<issue>2</issue>): <fpage>108</fpage>–<lpage>116</lpage>. <ext-link xlink:type="simple" ext-link-type="doi" xlink:href="10.1016/j.tplants.2010.11.005">https://doi.org/10.1016/j.tplants.2010.11.005</ext-link></mixed-citation></ref><ref id="B22"><mixed-citation xmlns:xlink="http://www.w3.org/1999/xlink" xlink:type="simple"><person-group><name name-style="western"><surname>Huang</surname><given-names>CH</given-names></name><name name-style="western"><surname>Sun</surname><given-names>RR</given-names></name><name name-style="western"><surname>Hu</surname><given-names>Y</given-names></name><name name-style="western"><surname>Zeng</surname><given-names>LP</given-names></name><name name-style="western"><surname>Zhang</surname><given-names>N</given-names></name><name name-style="western"><surname>Cai</surname><given-names>LM</given-names></name><name name-style="western"><surname>Zhang</surname><given-names>Q</given-names></name><name name-style="western"><surname>Koch</surname><given-names>MA</given-names></name><name name-style="western"><surname>Al-Shehbaz</surname><given-names>IA</given-names></name><name name-style="western"><surname>Edger</surname><given-names>PP</given-names></name><name name-style="western"><surname>Pires</surname><given-names>JC</given-names></name><name name-style="western"><surname>Tan</surname><given-names>DY</given-names></name><name name-style="western"><surname>Zhong</surname><given-names>Y</given-names></name><name name-style="western"><surname>Ma</surname><given-names>H</given-names></name></person-group> (<year>2016</year>) <article-title>Resolution of <tp:taxon-name><tp:taxon-name-part taxon-name-part-type="family">Brassicaceae</tp:taxon-name-part></tp:taxon-name> phylogeny using nuclear genes uncovers nested radiations and supports convergent morphological evolution.</article-title><source>Molecular Biology and Evolution</source><volume>33</volume>(<issue>2</issue>): <fpage>394</fpage>–<lpage>412</lpage>. <ext-link xlink:type="simple" ext-link-type="doi" xlink:href="10.1093/molbev/msv226">https://doi.org/10.1093/molbev/msv226</ext-link></mixed-citation></ref><ref id="B20"><mixed-citation xmlns:xlink="http://www.w3.org/1999/xlink" xlink:type="simple"><person-group><name name-style="western"><surname>Hendriks</surname><given-names>KP</given-names></name><name name-style="western"><surname>Kiefer</surname><given-names>C</given-names></name><name name-style="western"><surname>Al-Shehbaz</surname><given-names>IA</given-names></name><name name-style="western"><surname>Bailey</surname><given-names>CD</given-names></name><name name-style="western"><surname>Hooft van Huysduynen</surname><given-names>A</given-names></name><name name-style="western"><surname>Nikolov</surname><given-names>LA</given-names></name><name name-style="western"><surname>Nauheimer</surname><given-names>L</given-names></name><name name-style="western"><surname>Zuntini</surname><given-names>AR</given-names></name><name name-style="western"><surname>German</surname><given-names>DA</given-names></name><name name-style="western"><surname>Franzke</surname><given-names>A</given-names></name><name name-style="western"><surname>Koch</surname><given-names>MA</given-names></name><name name-style="western"><surname>Lysak</surname><given-names>MA</given-names></name><name name-style="western"><surname>Toro-Núñez</surname><given-names>Ó</given-names></name><name name-style="western"><surname>Özüdoğru</surname><given-names>B</given-names></name><name name-style="western"><surname>Invernon</surname><given-names>VR</given-names></name><name name-style="western"><surname>Walden</surname><given-names>N</given-names></name><name name-style="western"><surname>Maurin</surname><given-names>O</given-names></name><name name-style="western"><surname>Hay</surname><given-names>NM</given-names></name><name name-style="western"><surname>Shushkov</surname><given-names>P</given-names></name><name name-style="western"><surname>Mandáková</surname><given-names>T</given-names></name><name name-style="western"><surname>Thulin</surname><given-names>M</given-names></name><name name-style="western"><surname>Windham</surname><given-names>MD</given-names></name><name name-style="western"><surname>Rešetnik</surname><given-names>I</given-names></name><name name-style="western"><surname>Španiel</surname><given-names>S</given-names></name><name name-style="western"><surname>Ly</surname><given-names>E</given-names></name><name name-style="western"><surname>Pires</surname><given-names>JC</given-names></name><name name-style="western"><surname>Harkess</surname><given-names>A</given-names></name><name name-style="western"><surname>Neuffer</surname><given-names>B</given-names></name><name name-style="western"><surname>Vogt</surname><given-names>R</given-names></name><name name-style="western"><surname>Bräuchler</surname><given-names>C</given-names></name><name name-style="western"><surname>Rainer</surname><given-names>H</given-names></name><name name-style="western"><surname>Janssens</surname><given-names>SB</given-names></name><name name-style="western"><surname>Schmull</surname><given-names>M</given-names></name><name name-style="western"><surname>Forrest</surname><given-names>A</given-names></name><name name-style="western"><surname>Guggisberg</surname><given-names>A</given-names></name><name name-style="western"><surname>Zmarzty</surname><given-names>S</given-names></name><name name-style="western"><surname>Lepschi</surname><given-names>BJ</given-names></name><name name-style="western"><surname>Scarlett</surname><given-names>N</given-names></name><name name-style="western"><surname>Stauffer</surname><given-names>FW</given-names></name><name name-style="western"><surname>Schönberger</surname><given-names>I</given-names></name><name name-style="western"><surname>Heenan</surname><given-names>P</given-names></name><name name-style="western"><surname>Baker</surname><given-names>WJ</given-names></name><name name-style="western"><surname>Forest</surname><given-names>F</given-names></name><name name-style="western"><surname>Mummenhoff</surname><given-names>K</given-names></name><name name-style="western"><surname>Lens</surname><given-names>F</given-names></name></person-group> (<year>2022</year>) Less is more: global <tp:taxon-name><tp:taxon-name-part taxon-name-part-type="family">Brassicaceae</tp:taxon-name-part></tp:taxon-name> phylogeny based on filtering of 1,000 gene dataset. BioRxiv, 1–44. <ext-link xlink:type="simple" ext-link-type="doi" xlink:href="10.1101/2022.09.01.506188">https://doi.org/10.1101/2022.09.01.506188</ext-link> [preprint, posted September 07, 2022]</mixed-citation></ref></ref-list></tp:taxon-treatment>
