# Supplementary material for: An updated classification of the Brassicaceae (Cruciferae)
Source: PhytoKeys. 2023 Mar 6;220:127–44. doi: 10.3897/phytokeys.220.97724 (PMC10209616; doi:10.3897/phytokeys.220.97724)
Supplement: XML Treatment for Camelinodae [file phytokeys.220.97724-treatment6.xml]

<!DOCTYPE tp:taxon-treatment
  PUBLIC "-//TaxonX//DTD Taxonomic Treatment Publishing DTD v0 20100105//EN" "tax-treatment-NSO.dtd">
<tp:taxon-treatment xmlns:tp="http://www.plazi.org/taxpub"><tp:treatment-meta><kwd-group><label>Taxon classification</label><kwd>
              <named-content content-type="kingdom">Plantae</named-content>
            </kwd><kwd>
              <named-content content-type="order">Brassicales</named-content>
            </kwd><kwd>
              <named-content content-type="family">Brassicaceae</named-content>
            </kwd></kwd-group><mixed-citation publication-type="journal"><person-group><name><surname>German</surname><given-names>Dmitry A.</given-names></name><name><surname>Hendriks</surname><given-names>Kasper P.</given-names></name><name><surname>Koch</surname><given-names>Marcus A.</given-names></name><name><surname>Lens</surname><given-names>Frederic</given-names></name><name><surname>Lysak</surname><given-names>Martin A.</given-names></name><name><surname>Bailey</surname><given-names>C. Donovan</given-names></name><name><surname>Mummenhoff</surname><given-names>Klaus</given-names></name><name><surname>Al-Shehbaz</surname><given-names>Ihsan A.</given-names></name></person-group><article-title>An updated classification of the <tp:taxon-name><tp:taxon-name-part taxon-name-part-type="family">Brassicaceae</tp:taxon-name-part></tp:taxon-name> (<tp:taxon-name><tp:taxon-name-part taxon-name-part-type="family">Cruciferae</tp:taxon-name-part></tp:taxon-name>)</article-title><source>PhytoKeys</source><day>06</day><month>03</month><year>2023</year><volume>220</volume><fpage>127</fpage><lpage>144</lpage><pub-id pub-id-type="doi">10.3897/phytokeys.220.97724</pub-id></mixed-citation></tp:treatment-meta><tp:nomenclature><tp:taxon-name>
            <object-id xmlns:xlink="http://www.w3.org/1999/xlink" content-type="arpha" xlink:type="simple">C4F9117F-0CE7-5FA1-AF93-0C03D419A17B</object-id>
            <tp:taxon-name-part taxon-name-part-type="supertribe">Camelinodae</tp:taxon-name-part>
            <object-id xmlns:xlink="http://www.w3.org/1999/xlink" content-type="ipni" xlink:type="simple">urn:lsid:ipni.org:names:77315211-1</object-id>
          </tp:taxon-name><tp:taxon-authority>D.A.German, Hendriks, M.Koch, F.Lens, Lysak, C.D.Bailey, Mumm. &amp; Al-Shehbaz, supertrib. nov.</tp:taxon-authority></tp:nomenclature><tp:treatment-sec sec-type="material" id="SECID0EQEAE"><title>Type.</title><p><italic><tp:taxon-name><tp:taxon-name-part taxon-name-part-type="genus" reg="Camelina">Camelina</tp:taxon-name-part></tp:taxon-name></italic> Crantz</p></tp:treatment-sec><tp:treatment-sec sec-type="description" id="SECID0E4EAE"><title>Description.</title><p><tp:taxon-name><tp:taxon-name-part taxon-name-part-type="tribe">Trichomes</tp:taxon-name-part></tp:taxon-name> usually present, simple and/or branched; multicellular glands absent. Leaves not or variously divided to compound, auriculate at base or not. Base numbers various, most common <italic>x</italic> = 6, 7, 8.</p></tp:treatment-sec><tp:treatment-sec sec-type="distribution" id="SECID0EFFAE"><title>Distribution.</title><p>Represented by native taxa at all continents except Antarctica; most diverse in Holarctis of Eurasia and N America.</p></tp:treatment-sec><tp:treatment-sec sec-type="Tribes" id="SECID0EKFAE"><title>Tribes.</title><p><tp:taxon-name><tp:taxon-name-part taxon-name-part-type="tribe">Alyssopsideae</tp:taxon-name-part></tp:taxon-name> Al-Shehbaz, Warwick, Mumm. &amp; M.A. Koch, <tp:taxon-name><tp:taxon-name-part taxon-name-part-type="tribe">Arabidopsideae</tp:taxon-name-part></tp:taxon-name> trib. nov., <tp:taxon-name><tp:taxon-name-part taxon-name-part-type="tribe">Boechereae</tp:taxon-name-part></tp:taxon-name> Al-Shehbaz, Beilstein &amp; E.A. Kellogg, <tp:taxon-name><tp:taxon-name-part taxon-name-part-type="tribe">Camelineae</tp:taxon-name-part></tp:taxon-name> DC., <tp:taxon-name><tp:taxon-name-part taxon-name-part-type="tribe">Cardamineae</tp:taxon-name-part></tp:taxon-name> Dumort., <tp:taxon-name><tp:taxon-name-part taxon-name-part-type="tribe">Crucihimalayeae</tp:taxon-name-part></tp:taxon-name> D.A.German &amp; Al-Shehbaz, <tp:taxon-name><tp:taxon-name-part taxon-name-part-type="tribe">Descurainieae</tp:taxon-name-part></tp:taxon-name> Al-Shehbaz, Beilstein &amp; E.A. Kellogg, <tp:taxon-name><tp:taxon-name-part taxon-name-part-type="tribe">Erysimeae</tp:taxon-name-part></tp:taxon-name> Dumort., <tp:taxon-name><tp:taxon-name-part taxon-name-part-type="tribe">Halimolobeae</tp:taxon-name-part></tp:taxon-name> Al-Shehbaz, Beilstein &amp; E.A. Kellogg, <tp:taxon-name><tp:taxon-name-part taxon-name-part-type="tribe">Hemilophieae</tp:taxon-name-part></tp:taxon-name> trib. nov., <tp:taxon-name><tp:taxon-name-part taxon-name-part-type="tribe">Lepidieae</tp:taxon-name-part></tp:taxon-name> DC., <tp:taxon-name><tp:taxon-name-part taxon-name-part-type="tribe">Malcolmieae</tp:taxon-name-part></tp:taxon-name> Al-Shehbaz &amp; Warwick, <tp:taxon-name><tp:taxon-name-part taxon-name-part-type="tribe">Microlepidieae</tp:taxon-name-part></tp:taxon-name> Al-Shehbaz, Warwick, Mumm. &amp; M.A. Koch, <tp:taxon-name><tp:taxon-name-part taxon-name-part-type="tribe">Oreophytoneae</tp:taxon-name-part></tp:taxon-name> Al-Shehbaz, Warwick, Mumm. &amp; M.A. Koch, <tp:taxon-name><tp:taxon-name-part taxon-name-part-type="tribe">Physarieae</tp:taxon-name-part></tp:taxon-name> B.L. Rob., <tp:taxon-name><tp:taxon-name-part taxon-name-part-type="tribe">Smelowskieae</tp:taxon-name-part></tp:taxon-name> Al-Shehbaz, Beilstein &amp; E.A. Kellogg, <tp:taxon-name><tp:taxon-name-part taxon-name-part-type="tribe">Turritideae</tp:taxon-name-part></tp:taxon-name> Buchenau, <tp:taxon-name><tp:taxon-name-part taxon-name-part-type="tribe">Yinshanieae</tp:taxon-name-part></tp:taxon-name> Al-Shehbaz, Warwick, Mumm. &amp; M.A. Koch.</p></tp:treatment-sec><tp:treatment-sec sec-type="notes" id="SECID0EFIAE"><title>Notes.</title><p>Corresponds to evolutionary lineage I of <xref ref-type="bibr" rid="B4">Beilstein et al. (2006)</xref> and subsequent studies, or lineage A of <xref ref-type="bibr" rid="B22">Huang et al. (2016)</xref>. Two genera of <tp:taxon-name><tp:taxon-name-part taxon-name-part-type="supertribe">Camelinodae</tp:taxon-name-part></tp:taxon-name>, <italic><tp:taxon-name><tp:taxon-name-part taxon-name-part-type="genus" reg="Chrysochamela">Chrysochamela</tp:taxon-name-part></tp:taxon-name></italic> Boiss. and <italic><tp:taxon-name><tp:taxon-name-part taxon-name-part-type="genus" reg="Pseudoarabidopsis">Pseudoarabidopsis</tp:taxon-name-part></tp:taxon-name></italic> Al-Shehbaz, O’Kane &amp; R.A. Price, both excluded from <tp:taxon-name><tp:taxon-name-part taxon-name-part-type="tribe">Camelineae</tp:taxon-name-part></tp:taxon-name> (see discussion below) are currently unassigned to a tribe.</p></tp:treatment-sec><ref-list><ref id="B4"><mixed-citation xmlns:xlink="http://www.w3.org/1999/xlink" xlink:type="simple"><person-group><name name-style="western"><surname>Beilstein</surname><given-names>MA</given-names></name><name name-style="western"><surname>Al-Shehbaz</surname><given-names>IA</given-names></name><name name-style="western"><surname>Kellogg</surname><given-names>EA</given-names></name></person-group> (<year>2006</year>) <article-title><tp:taxon-name><tp:taxon-name-part taxon-name-part-type="family">Brassicaceae</tp:taxon-name-part></tp:taxon-name> phylogeny and trichome evolution.</article-title><source>American Journal of Botany</source><volume>93</volume>(<issue>4</issue>): <fpage>607</fpage>–<lpage>619</lpage>. <ext-link xlink:type="simple" ext-link-type="doi" xlink:href="10.3732/ajb.93.4.607">https://doi.org/10.3732/ajb.93.4.607</ext-link></mixed-citation></ref><ref id="B22"><mixed-citation xmlns:xlink="http://www.w3.org/1999/xlink" xlink:type="simple"><person-group><name name-style="western"><surname>Huang</surname><given-names>CH</given-names></name><name name-style="western"><surname>Sun</surname><given-names>RR</given-names></name><name name-style="western"><surname>Hu</surname><given-names>Y</given-names></name><name name-style="western"><surname>Zeng</surname><given-names>LP</given-names></name><name name-style="western"><surname>Zhang</surname><given-names>N</given-names></name><name name-style="western"><surname>Cai</surname><given-names>LM</given-names></name><name name-style="western"><surname>Zhang</surname><given-names>Q</given-names></name><name name-style="western"><surname>Koch</surname><given-names>MA</given-names></name><name name-style="western"><surname>Al-Shehbaz</surname><given-names>IA</given-names></name><name name-style="western"><surname>Edger</surname><given-names>PP</given-names></name><name name-style="western"><surname>Pires</surname><given-names>JC</given-names></name><name name-style="western"><surname>Tan</surname><given-names>DY</given-names></name><name name-style="western"><surname>Zhong</surname><given-names>Y</given-names></name><name name-style="western"><surname>Ma</surname><given-names>H</given-names></name></person-group> (<year>2016</year>) <article-title>Resolution of <tp:taxon-name><tp:taxon-name-part taxon-name-part-type="family">Brassicaceae</tp:taxon-name-part></tp:taxon-name> phylogeny using nuclear genes uncovers nested radiations and supports convergent morphological evolution.</article-title><source>Molecular Biology and Evolution</source><volume>33</volume>(<issue>2</issue>): <fpage>394</fpage>–<lpage>412</lpage>. <ext-link xlink:type="simple" ext-link-type="doi" xlink:href="10.1093/molbev/msv226">https://doi.org/10.1093/molbev/msv226</ext-link></mixed-citation></ref></ref-list></tp:taxon-treatment>
