# Supplementary material for: An updated classification of the Brassicaceae (Cruciferae)
Source: PhytoKeys. 2023 Mar 6;220:127–44. doi: 10.3897/phytokeys.220.97724 (PMC10209616; doi:10.3897/phytokeys.220.97724)
Supplement: XML Treatment for Heliophilodae [file phytokeys.220.97724-treatment7.xml]

<!DOCTYPE tp:taxon-treatment
  PUBLIC "-//TaxonX//DTD Taxonomic Treatment Publishing DTD v0 20100105//EN" "tax-treatment-NSO.dtd">
<tp:taxon-treatment xmlns:tp="http://www.plazi.org/taxpub"><tp:treatment-meta><kwd-group><label>Taxon classification</label><kwd>
              <named-content content-type="kingdom">Plantae</named-content>
            </kwd><kwd>
              <named-content content-type="order">Brassicales</named-content>
            </kwd><kwd>
              <named-content content-type="family">Brassicaceae</named-content>
            </kwd></kwd-group><mixed-citation publication-type="journal"><person-group><name><surname>German</surname><given-names>Dmitry A.</given-names></name><name><surname>Hendriks</surname><given-names>Kasper P.</given-names></name><name><surname>Koch</surname><given-names>Marcus A.</given-names></name><name><surname>Lens</surname><given-names>Frederic</given-names></name><name><surname>Lysak</surname><given-names>Martin A.</given-names></name><name><surname>Bailey</surname><given-names>C. Donovan</given-names></name><name><surname>Mummenhoff</surname><given-names>Klaus</given-names></name><name><surname>Al-Shehbaz</surname><given-names>Ihsan A.</given-names></name></person-group><article-title>An updated classification of the <tp:taxon-name><tp:taxon-name-part taxon-name-part-type="family">Brassicaceae</tp:taxon-name-part></tp:taxon-name> (<tp:taxon-name><tp:taxon-name-part taxon-name-part-type="family">Cruciferae</tp:taxon-name-part></tp:taxon-name>)</article-title><source>PhytoKeys</source><day>06</day><month>03</month><year>2023</year><volume>220</volume><fpage>127</fpage><lpage>144</lpage><pub-id pub-id-type="doi">10.3897/phytokeys.220.97724</pub-id></mixed-citation></tp:treatment-meta><tp:nomenclature><tp:taxon-name>
            <object-id xmlns:xlink="http://www.w3.org/1999/xlink" content-type="arpha" xlink:type="simple">F0209FFE-A49A-59B5-B9B7-CE167C1A8BC0</object-id>
            <tp:taxon-name-part taxon-name-part-type="supertribe">Heliophilodae</tp:taxon-name-part>
            <object-id xmlns:xlink="http://www.w3.org/1999/xlink" content-type="ipni" xlink:type="simple">urn:lsid:ipni.org:names:77315212-1</object-id>
          </tp:taxon-name><tp:taxon-authority>D.A.German, Hendriks, M.Koch, F.Lens, Lysak, C.D.Bailey, Mumm. &amp; Al-Shehbaz, supertrib. nov.</tp:taxon-authority></tp:nomenclature><tp:treatment-sec sec-type="material" id="SECID0EBKAE"><title>Type.</title><p><italic><tp:taxon-name><tp:taxon-name-part taxon-name-part-type="genus" reg="Heliophila">Heliophila</tp:taxon-name-part></tp:taxon-name></italic> L.</p></tp:treatment-sec><tp:treatment-sec sec-type="description" id="SECID0EOKAE"><title>Description.</title><p><tp:taxon-name><tp:taxon-name-part taxon-name-part-type="tribe">Trichomes</tp:taxon-name-part></tp:taxon-name> absent or simple, rarely branched; multicellular glands absent. Leaves mainly not or slightly divided, rarely much divided to compound, usually not auriculate at base. Base numbers are various due to post-polyploid diploidization – 12 tribes have originated through whole-genome duplications (data lacking for <tp:taxon-name><tp:taxon-name-part taxon-name-part-type="tribe">Hillielleae</tp:taxon-name-part></tp:taxon-name>).</p></tp:treatment-sec><tp:treatment-sec sec-type="distribution" id="SECID0EZKAE"><title>Distribution.</title><p>Well-represented in both <tp:taxon-name><tp:taxon-name-part taxon-name-part-type="tribe">Hemispheres</tp:taxon-name-part></tp:taxon-name>; Eurasia (mainly SW Asia &amp; S Europe), N, Tropical &amp; S Africa, C &amp; S America, New Zealand.</p></tp:treatment-sec><tp:treatment-sec sec-type="Tribes" id="SECID0E5KAE"><title>Tribes.</title><p><tp:taxon-name><tp:taxon-name-part taxon-name-part-type="tribe">Anastaticeae</tp:taxon-name-part></tp:taxon-name> DC., <tp:taxon-name><tp:taxon-name-part taxon-name-part-type="tribe">Asteae</tp:taxon-name-part></tp:taxon-name> Al-Shehbaz, Warwick, Mumm. &amp; M.A. Koch [incl. <tp:taxon-name><tp:taxon-name-part taxon-name-part-type="tribe">Scoliaxoneae</tp:taxon-name-part></tp:taxon-name> Al-Shehbaz &amp; Warwick], <tp:taxon-name><tp:taxon-name-part taxon-name-part-type="tribe">Biscutelleae</tp:taxon-name-part></tp:taxon-name> Dumort., <tp:taxon-name><tp:taxon-name-part taxon-name-part-type="tribe">Chamireae</tp:taxon-name-part></tp:taxon-name> Sond., <tp:taxon-name><tp:taxon-name-part taxon-name-part-type="tribe">Cremolobeae</tp:taxon-name-part></tp:taxon-name> R. Br., <tp:taxon-name><tp:taxon-name-part taxon-name-part-type="tribe">Eudemeae</tp:taxon-name-part></tp:taxon-name> Al-Shehbaz, Warwick, Mumm. &amp; M.A. Koch, <tp:taxon-name><tp:taxon-name-part taxon-name-part-type="tribe">Heliophileae</tp:taxon-name-part></tp:taxon-name> DC., <tp:taxon-name><tp:taxon-name-part taxon-name-part-type="tribe">Hillielleae</tp:taxon-name-part></tp:taxon-name> H.L. Chen, T. Deng, J.P. Yue, Al-Shehbaz &amp; H. Sun, <tp:taxon-name><tp:taxon-name-part taxon-name-part-type="tribe">Iberideae</tp:taxon-name-part></tp:taxon-name> Webb &amp; Berthel., <tp:taxon-name><tp:taxon-name-part taxon-name-part-type="tribe">Megacarpaeeae</tp:taxon-name-part></tp:taxon-name> Kamelin ex D.A.German, <tp:taxon-name><tp:taxon-name-part taxon-name-part-type="tribe">Notothlaspideae</tp:taxon-name-part></tp:taxon-name> Al-Shehbaz, Warwick, Mumm. &amp; M.A. Koch, <tp:taxon-name><tp:taxon-name-part taxon-name-part-type="tribe">Schizopetaleae</tp:taxon-name-part></tp:taxon-name> R. Br. ex Barnéoud, <tp:taxon-name><tp:taxon-name-part taxon-name-part-type="tribe">Subularieae</tp:taxon-name-part></tp:taxon-name> DC.</p></tp:treatment-sec><tp:treatment-sec sec-type="notes" id="SECID0EWMAE"><title>Notes.</title><p>This group corresponds to evolutionary lineage V of <xref ref-type="bibr" rid="B32">Nikolov et al. (2019)</xref> and <xref ref-type="bibr" rid="B20">Hendriks et al. (2022)</xref>. <tp:taxon-name><tp:taxon-name-part taxon-name-part-type="tribe">Anastaticeae</tp:taxon-name-part></tp:taxon-name>, <tp:taxon-name><tp:taxon-name-part taxon-name-part-type="tribe">Biscutelleae</tp:taxon-name-part></tp:taxon-name>, <tp:taxon-name><tp:taxon-name-part taxon-name-part-type="tribe">Hillielleae</tp:taxon-name-part></tp:taxon-name>, <tp:taxon-name><tp:taxon-name-part taxon-name-part-type="tribe">Iberideae</tp:taxon-name-part></tp:taxon-name>, and <tp:taxon-name><tp:taxon-name-part taxon-name-part-type="tribe">Megacarpaeeae</tp:taxon-name-part></tp:taxon-name> are tentatively assigned to <tp:taxon-name><tp:taxon-name-part taxon-name-part-type="supertribe">Heliophilodae</tp:taxon-name-part></tp:taxon-name> due to their partially resolved phylogenetic position (grouping with others only in nuclear-based trees; see <xref ref-type="bibr" rid="B20">Hendriks et al. (2022)</xref> for details and discussion). Eventually, these five tribes may be recognized as a separate supertribe, e.g., <tp:taxon-name><tp:taxon-name-part taxon-name-part-type="tribe">Anastaticodae</tp:taxon-name-part></tp:taxon-name>, based on the most speciose tribe among them. In the latter case, <tp:taxon-name><tp:taxon-name-part taxon-name-part-type="supertribe">Heliophilodae</tp:taxon-name-part></tp:taxon-name> would become unique among supertribes being almost completely restricted to the Southern Hemisphere.</p></tp:treatment-sec><ref-list><ref id="B32"><mixed-citation xmlns:xlink="http://www.w3.org/1999/xlink" xlink:type="simple"><person-group><name name-style="western"><surname>Nikolov</surname><given-names>LA</given-names></name><name name-style="western"><surname>Shushkov</surname><given-names>P</given-names></name><name name-style="western"><surname>Nevado</surname><given-names>B</given-names></name><name name-style="western"><surname>Gan</surname><given-names>XC</given-names></name><name name-style="western"><surname>Al-Shehbaz</surname><given-names>IA</given-names></name><name name-style="western"><surname>Filatov</surname><given-names>D</given-names></name><name name-style="western"><surname>Bailey</surname><given-names>CD</given-names></name><name name-style="western"><surname>Tsiantis</surname><given-names>M</given-names></name></person-group> (<year>2019</year>) <article-title>Resolving the backbone of the <tp:taxon-name><tp:taxon-name-part taxon-name-part-type="family">Brassicaceae</tp:taxon-name-part></tp:taxon-name> phylogeny for investigating trait diversity.</article-title><source>The New Phytologist</source><volume>222</volume>(<issue>3</issue>): <fpage>1638</fpage>–<lpage>1651</lpage>. <ext-link xlink:type="simple" ext-link-type="doi" xlink:href="10.1111/nph.15732">https://doi.org/10.1111/nph.15732</ext-link></mixed-citation></ref><ref id="B20"><mixed-citation xmlns:xlink="http://www.w3.org/1999/xlink" xlink:type="simple"><person-group><name name-style="western"><surname>Hendriks</surname><given-names>KP</given-names></name><name name-style="western"><surname>Kiefer</surname><given-names>C</given-names></name><name name-style="western"><surname>Al-Shehbaz</surname><given-names>IA</given-names></name><name name-style="western"><surname>Bailey</surname><given-names>CD</given-names></name><name name-style="western"><surname>Hooft van Huysduynen</surname><given-names>A</given-names></name><name name-style="western"><surname>Nikolov</surname><given-names>LA</given-names></name><name name-style="western"><surname>Nauheimer</surname><given-names>L</given-names></name><name name-style="western"><surname>Zuntini</surname><given-names>AR</given-names></name><name name-style="western"><surname>German</surname><given-names>DA</given-names></name><name name-style="western"><surname>Franzke</surname><given-names>A</given-names></name><name name-style="western"><surname>Koch</surname><given-names>MA</given-names></name><name name-style="western"><surname>Lysak</surname><given-names>MA</given-names></name><name name-style="western"><surname>Toro-Núñez</surname><given-names>Ó</given-names></name><name name-style="western"><surname>Özüdoğru</surname><given-names>B</given-names></name><name name-style="western"><surname>Invernon</surname><given-names>VR</given-names></name><name name-style="western"><surname>Walden</surname><given-names>N</given-names></name><name name-style="western"><surname>Maurin</surname><given-names>O</given-names></name><name name-style="western"><surname>Hay</surname><given-names>NM</given-names></name><name name-style="western"><surname>Shushkov</surname><given-names>P</given-names></name><name name-style="western"><surname>Mandáková</surname><given-names>T</given-names></name><name name-style="western"><surname>Thulin</surname><given-names>M</given-names></name><name name-style="western"><surname>Windham</surname><given-names>MD</given-names></name><name name-style="western"><surname>Rešetnik</surname><given-names>I</given-names></name><name name-style="western"><surname>Španiel</surname><given-names>S</given-names></name><name name-style="western"><surname>Ly</surname><given-names>E</given-names></name><name name-style="western"><surname>Pires</surname><given-names>JC</given-names></name><name name-style="western"><surname>Harkess</surname><given-names>A</given-names></name><name name-style="western"><surname>Neuffer</surname><given-names>B</given-names></name><name name-style="western"><surname>Vogt</surname><given-names>R</given-names></name><name name-style="western"><surname>Bräuchler</surname><given-names>C</given-names></name><name name-style="western"><surname>Rainer</surname><given-names>H</given-names></name><name name-style="western"><surname>Janssens</surname><given-names>SB</given-names></name><name name-style="western"><surname>Schmull</surname><given-names>M</given-names></name><name name-style="western"><surname>Forrest</surname><given-names>A</given-names></name><name name-style="western"><surname>Guggisberg</surname><given-names>A</given-names></name><name name-style="western"><surname>Zmarzty</surname><given-names>S</given-names></name><name name-style="western"><surname>Lepschi</surname><given-names>BJ</given-names></name><name name-style="western"><surname>Scarlett</surname><given-names>N</given-names></name><name name-style="western"><surname>Stauffer</surname><given-names>FW</given-names></name><name name-style="western"><surname>Schönberger</surname><given-names>I</given-names></name><name name-style="western"><surname>Heenan</surname><given-names>P</given-names></name><name name-style="western"><surname>Baker</surname><given-names>WJ</given-names></name><name name-style="western"><surname>Forest</surname><given-names>F</given-names></name><name name-style="western"><surname>Mummenhoff</surname><given-names>K</given-names></name><name name-style="western"><surname>Lens</surname><given-names>F</given-names></name></person-group> (<year>2022</year>) Less is more: global <tp:taxon-name><tp:taxon-name-part taxon-name-part-type="family">Brassicaceae</tp:taxon-name-part></tp:taxon-name> phylogeny based on filtering of 1,000 gene dataset. BioRxiv, 1–44. <ext-link xlink:type="simple" ext-link-type="doi" xlink:href="10.1101/2022.09.01.506188">https://doi.org/10.1101/2022.09.01.506188</ext-link> [preprint, posted September 07, 2022]</mixed-citation></ref></ref-list></tp:taxon-treatment>
