# Supplementary material for: An updated classification of the Brassicaceae (Cruciferae)
Source: PhytoKeys. 2023 Mar 6;220:127–44. doi: 10.3897/phytokeys.220.97724 (PMC10209616; doi:10.3897/phytokeys.220.97724)
Supplement: XML Treatment for Hesperodae [file phytokeys.220.97724-treatment8.xml]

<!DOCTYPE tp:taxon-treatment
  PUBLIC "-//TaxonX//DTD Taxonomic Treatment Publishing DTD v0 20100105//EN" "tax-treatment-NSO.dtd">
<tp:taxon-treatment xmlns:tp="http://www.plazi.org/taxpub"><tp:treatment-meta><kwd-group><label>Taxon classification</label><kwd>
              <named-content content-type="kingdom">Plantae</named-content>
            </kwd><kwd>
              <named-content content-type="order">Brassicales</named-content>
            </kwd><kwd>
              <named-content content-type="family">Brassicaceae</named-content>
            </kwd></kwd-group><mixed-citation publication-type="journal"><person-group><name><surname>German</surname><given-names>Dmitry A.</given-names></name><name><surname>Hendriks</surname><given-names>Kasper P.</given-names></name><name><surname>Koch</surname><given-names>Marcus A.</given-names></name><name><surname>Lens</surname><given-names>Frederic</given-names></name><name><surname>Lysak</surname><given-names>Martin A.</given-names></name><name><surname>Bailey</surname><given-names>C. Donovan</given-names></name><name><surname>Mummenhoff</surname><given-names>Klaus</given-names></name><name><surname>Al-Shehbaz</surname><given-names>Ihsan A.</given-names></name></person-group><article-title>An updated classification of the <tp:taxon-name><tp:taxon-name-part taxon-name-part-type="family">Brassicaceae</tp:taxon-name-part></tp:taxon-name> (<tp:taxon-name><tp:taxon-name-part taxon-name-part-type="family">Cruciferae</tp:taxon-name-part></tp:taxon-name>)</article-title><source>PhytoKeys</source><day>06</day><month>03</month><year>2023</year><volume>220</volume><fpage>127</fpage><lpage>144</lpage><pub-id pub-id-type="doi">10.3897/phytokeys.220.97724</pub-id></mixed-citation></tp:treatment-meta><tp:nomenclature><tp:taxon-name>
            <object-id xmlns:xlink="http://www.w3.org/1999/xlink" content-type="arpha" xlink:type="simple">2D68C40A-6454-529D-8387-0EF1186281A0</object-id>
            <tp:taxon-name-part taxon-name-part-type="supertribe">Hesperodae</tp:taxon-name-part>
            <object-id xmlns:xlink="http://www.w3.org/1999/xlink" content-type="ipni" xlink:type="simple">urn:lsid:ipni.org:names:77315213-1</object-id>
          </tp:taxon-name><tp:taxon-authority>D.A.German, Hendriks, M.Koch, F.Lens, Lysak, C.D.Bailey, Mumm. &amp; Al-Shehbaz, supertrib. nov.</tp:taxon-authority></tp:nomenclature><tp:treatment-sec sec-type="material" id="SECID0E3OAE"><title>Type.</title><p><italic><tp:taxon-name><tp:taxon-name-part taxon-name-part-type="genus" reg="Hesperis">Hesperis</tp:taxon-name-part></tp:taxon-name></italic> L.</p></tp:treatment-sec><tp:treatment-sec sec-type="description" id="SECID0EJPAE"><title>Description.</title><p><tp:taxon-name><tp:taxon-name-part taxon-name-part-type="tribe">Trichomes</tp:taxon-name-part></tp:taxon-name> usually present, simple and/or branched; multicellular glands often present. Leaves normally little divided, nearly never auriculate at base. Most common <italic>x</italic> = 7.</p></tp:treatment-sec><tp:treatment-sec sec-type="distribution" id="SECID0ERPAE"><title>Distribution.</title><p>Native to <tp:taxon-name><tp:taxon-name-part taxon-name-part-type="tribe">Eurasia</tp:taxon-name-part></tp:taxon-name> (predominantly temperate and dry subtropical Asia).</p></tp:treatment-sec><tp:treatment-sec sec-type="Tribes" id="SECID0EWPAE"><title>Tribes.</title><p><tp:taxon-name><tp:taxon-name-part taxon-name-part-type="tribe">Anchonieae</tp:taxon-name-part></tp:taxon-name> DC., <tp:taxon-name><tp:taxon-name-part taxon-name-part-type="tribe">Buniadeae</tp:taxon-name-part></tp:taxon-name> DC., <tp:taxon-name><tp:taxon-name-part taxon-name-part-type="tribe">Chorisporeae</tp:taxon-name-part></tp:taxon-name> C.A. Mey., <tp:taxon-name><tp:taxon-name-part taxon-name-part-type="tribe">Dontostemoneae</tp:taxon-name-part></tp:taxon-name> Al-Shehbaz &amp; Warwick, <tp:taxon-name><tp:taxon-name-part taxon-name-part-type="tribe">Euclidieae</tp:taxon-name-part></tp:taxon-name> DC., <tp:taxon-name><tp:taxon-name-part taxon-name-part-type="tribe">Hesperideae</tp:taxon-name-part></tp:taxon-name> Prantl, <tp:taxon-name><tp:taxon-name-part taxon-name-part-type="tribe">Shehbazieae</tp:taxon-name-part></tp:taxon-name> D.A.German.</p></tp:treatment-sec><tp:treatment-sec sec-type="notes" id="SECID0EVQAE"><title>Note.</title><p>Corresponds to evolutionary lineage III of <xref ref-type="bibr" rid="B4">Beilstein et al. (2006)</xref> and subsequent studies, or lineage E of <xref ref-type="bibr" rid="B22">Huang et al. (2016)</xref>.</p><sec sec-type="3. New tribal adjustments" id="SECID0EDRAE"><title>3. New tribal adjustments</title><p>Updates at the tribal level include recognition of additional six tribes, of which four are newly described and another two are resurrected. Tribal names are followed in parenthesis by numbers of genera and species.</p><sec sec-type="3a. Tribal assignment of Arabidopsis" id="SECID0EIRAE"><title>3a. Tribal assignment of <italic><tp:taxon-name><tp:taxon-name-part taxon-name-part-type="genus" reg="Arabidopsis">Arabidopsis</tp:taxon-name-part></tp:taxon-name></italic></title><p><xref ref-type="bibr" rid="B22">Huang et al. (2016)</xref> were the first to show that <italic><tp:taxon-name><tp:taxon-name-part taxon-name-part-type="genus" reg="Arabidopsis">Arabidopsis</tp:taxon-name-part><tp:taxon-name-part taxon-name-part-type="species" reg="thaliana">thaliana</tp:taxon-name-part></tp:taxon-name></italic> (L.) Heynh. and <italic><tp:taxon-name><tp:taxon-name-part taxon-name-part-type="genus" reg="Arabidopsis">A.</tp:taxon-name-part><tp:taxon-name-part taxon-name-part-type="species" reg="lyrata">lyrata</tp:taxon-name-part></tp:taxon-name></italic> (L.) O’Kane &amp; Al-Shehbaz formed a clade unrelated to the core <tp:taxon-name><tp:taxon-name-part taxon-name-part-type="tribe">Camelineae</tp:taxon-name-part></tp:taxon-name> representatives <italic><tp:taxon-name><tp:taxon-name-part taxon-name-part-type="genus" reg="Capsella">Capsella</tp:taxon-name-part><tp:taxon-name-part taxon-name-part-type="species" reg="rubella">rubella</tp:taxon-name-part></tp:taxon-name></italic> Reut., <italic><tp:taxon-name><tp:taxon-name-part taxon-name-part-type="genus" reg="Catolobus">Catolobus</tp:taxon-name-part><tp:taxon-name-part taxon-name-part-type="species" reg="pendulus">pendulus</tp:taxon-name-part></tp:taxon-name></italic> (L.) Al-Shehbaz, and <italic><tp:taxon-name><tp:taxon-name-part taxon-name-part-type="genus" reg="Camelina">Camelina</tp:taxon-name-part><tp:taxon-name-part taxon-name-part-type="species" reg="sativa">sativa</tp:taxon-name-part></tp:taxon-name></italic> (L.) Crantz. <xref ref-type="bibr" rid="B32">Nikolov et al. (2019)</xref> obtained the same results using the same taxa minus <italic><tp:taxon-name><tp:taxon-name-part taxon-name-part-type="genus" reg="Catolobus">Catolobus</tp:taxon-name-part></tp:taxon-name></italic> (C.A. Mey.) Al-Shehbaz. Their findings are fully supported by <xref ref-type="bibr" rid="B20">Hendriks et al. (2022)</xref>. As a result, <italic><tp:taxon-name><tp:taxon-name-part taxon-name-part-type="genus" reg="Arabidopsis">Arabidopsis</tp:taxon-name-part></tp:taxon-name></italic> (DC.) Heynh. is placed in its own tribe.</p></sec></sec></tp:treatment-sec><ref-list><ref id="B4"><mixed-citation xmlns:xlink="http://www.w3.org/1999/xlink" xlink:type="simple"><person-group><name name-style="western"><surname>Beilstein</surname><given-names>MA</given-names></name><name name-style="western"><surname>Al-Shehbaz</surname><given-names>IA</given-names></name><name name-style="western"><surname>Kellogg</surname><given-names>EA</given-names></name></person-group> (<year>2006</year>) <article-title><tp:taxon-name><tp:taxon-name-part taxon-name-part-type="family">Brassicaceae</tp:taxon-name-part></tp:taxon-name> phylogeny and trichome evolution.</article-title><source>American Journal of Botany</source><volume>93</volume>(<issue>4</issue>): <fpage>607</fpage>–<lpage>619</lpage>. <ext-link xlink:type="simple" ext-link-type="doi" xlink:href="10.3732/ajb.93.4.607">https://doi.org/10.3732/ajb.93.4.607</ext-link></mixed-citation></ref><ref id="B22"><mixed-citation xmlns:xlink="http://www.w3.org/1999/xlink" xlink:type="simple"><person-group><name name-style="western"><surname>Huang</surname><given-names>CH</given-names></name><name name-style="western"><surname>Sun</surname><given-names>RR</given-names></name><name name-style="western"><surname>Hu</surname><given-names>Y</given-names></name><name name-style="western"><surname>Zeng</surname><given-names>LP</given-names></name><name name-style="western"><surname>Zhang</surname><given-names>N</given-names></name><name name-style="western"><surname>Cai</surname><given-names>LM</given-names></name><name name-style="western"><surname>Zhang</surname><given-names>Q</given-names></name><name name-style="western"><surname>Koch</surname><given-names>MA</given-names></name><name name-style="western"><surname>Al-Shehbaz</surname><given-names>IA</given-names></name><name name-style="western"><surname>Edger</surname><given-names>PP</given-names></name><name name-style="western"><surname>Pires</surname><given-names>JC</given-names></name><name name-style="western"><surname>Tan</surname><given-names>DY</given-names></name><name name-style="western"><surname>Zhong</surname><given-names>Y</given-names></name><name name-style="western"><surname>Ma</surname><given-names>H</given-names></name></person-group> (<year>2016</year>) <article-title>Resolution of <tp:taxon-name><tp:taxon-name-part taxon-name-part-type="family">Brassicaceae</tp:taxon-name-part></tp:taxon-name> phylogeny using nuclear genes uncovers nested radiations and supports convergent morphological evolution.</article-title><source>Molecular Biology and Evolution</source><volume>33</volume>(<issue>2</issue>): <fpage>394</fpage>–<lpage>412</lpage>. <ext-link xlink:type="simple" ext-link-type="doi" xlink:href="10.1093/molbev/msv226">https://doi.org/10.1093/molbev/msv226</ext-link></mixed-citation></ref><ref id="B32"><mixed-citation xmlns:xlink="http://www.w3.org/1999/xlink" xlink:type="simple"><person-group><name name-style="western"><surname>Nikolov</surname><given-names>LA</given-names></name><name name-style="western"><surname>Shushkov</surname><given-names>P</given-names></name><name name-style="western"><surname>Nevado</surname><given-names>B</given-names></name><name name-style="western"><surname>Gan</surname><given-names>XC</given-names></name><name name-style="western"><surname>Al-Shehbaz</surname><given-names>IA</given-names></name><name name-style="western"><surname>Filatov</surname><given-names>D</given-names></name><name name-style="western"><surname>Bailey</surname><given-names>CD</given-names></name><name name-style="western"><surname>Tsiantis</surname><given-names>M</given-names></name></person-group> (<year>2019</year>) <article-title>Resolving the backbone of the <tp:taxon-name><tp:taxon-name-part taxon-name-part-type="family">Brassicaceae</tp:taxon-name-part></tp:taxon-name> phylogeny for investigating trait diversity.</article-title><source>The New Phytologist</source><volume>222</volume>(<issue>3</issue>): <fpage>1638</fpage>–<lpage>1651</lpage>. <ext-link xlink:type="simple" ext-link-type="doi" xlink:href="10.1111/nph.15732">https://doi.org/10.1111/nph.15732</ext-link></mixed-citation></ref><ref id="B20"><mixed-citation xmlns:xlink="http://www.w3.org/1999/xlink" xlink:type="simple"><person-group><name name-style="western"><surname>Hendriks</surname><given-names>KP</given-names></name><name name-style="western"><surname>Kiefer</surname><given-names>C</given-names></name><name name-style="western"><surname>Al-Shehbaz</surname><given-names>IA</given-names></name><name name-style="western"><surname>Bailey</surname><given-names>CD</given-names></name><name name-style="western"><surname>Hooft van Huysduynen</surname><given-names>A</given-names></name><name name-style="western"><surname>Nikolov</surname><given-names>LA</given-names></name><name name-style="western"><surname>Nauheimer</surname><given-names>L</given-names></name><name name-style="western"><surname>Zuntini</surname><given-names>AR</given-names></name><name name-style="western"><surname>German</surname><given-names>DA</given-names></name><name name-style="western"><surname>Franzke</surname><given-names>A</given-names></name><name name-style="western"><surname>Koch</surname><given-names>MA</given-names></name><name name-style="western"><surname>Lysak</surname><given-names>MA</given-names></name><name name-style="western"><surname>Toro-Núñez</surname><given-names>Ó</given-names></name><name name-style="western"><surname>Özüdoğru</surname><given-names>B</given-names></name><name name-style="western"><surname>Invernon</surname><given-names>VR</given-names></name><name name-style="western"><surname>Walden</surname><given-names>N</given-names></name><name name-style="western"><surname>Maurin</surname><given-names>O</given-names></name><name name-style="western"><surname>Hay</surname><given-names>NM</given-names></name><name name-style="western"><surname>Shushkov</surname><given-names>P</given-names></name><name name-style="western"><surname>Mandáková</surname><given-names>T</given-names></name><name name-style="western"><surname>Thulin</surname><given-names>M</given-names></name><name name-style="western"><surname>Windham</surname><given-names>MD</given-names></name><name name-style="western"><surname>Rešetnik</surname><given-names>I</given-names></name><name name-style="western"><surname>Španiel</surname><given-names>S</given-names></name><name name-style="western"><surname>Ly</surname><given-names>E</given-names></name><name name-style="western"><surname>Pires</surname><given-names>JC</given-names></name><name name-style="western"><surname>Harkess</surname><given-names>A</given-names></name><name name-style="western"><surname>Neuffer</surname><given-names>B</given-names></name><name name-style="western"><surname>Vogt</surname><given-names>R</given-names></name><name name-style="western"><surname>Bräuchler</surname><given-names>C</given-names></name><name name-style="western"><surname>Rainer</surname><given-names>H</given-names></name><name name-style="western"><surname>Janssens</surname><given-names>SB</given-names></name><name name-style="western"><surname>Schmull</surname><given-names>M</given-names></name><name name-style="western"><surname>Forrest</surname><given-names>A</given-names></name><name name-style="western"><surname>Guggisberg</surname><given-names>A</given-names></name><name name-style="western"><surname>Zmarzty</surname><given-names>S</given-names></name><name name-style="western"><surname>Lepschi</surname><given-names>BJ</given-names></name><name name-style="western"><surname>Scarlett</surname><given-names>N</given-names></name><name name-style="western"><surname>Stauffer</surname><given-names>FW</given-names></name><name name-style="western"><surname>Schönberger</surname><given-names>I</given-names></name><name name-style="western"><surname>Heenan</surname><given-names>P</given-names></name><name name-style="western"><surname>Baker</surname><given-names>WJ</given-names></name><name name-style="western"><surname>Forest</surname><given-names>F</given-names></name><name name-style="western"><surname>Mummenhoff</surname><given-names>K</given-names></name><name name-style="western"><surname>Lens</surname><given-names>F</given-names></name></person-group> (<year>2022</year>) Less is more: global <tp:taxon-name><tp:taxon-name-part taxon-name-part-type="family">Brassicaceae</tp:taxon-name-part></tp:taxon-name> phylogeny based on filtering of 1,000 gene dataset. BioRxiv, 1–44. <ext-link xlink:type="simple" ext-link-type="doi" xlink:href="10.1101/2022.09.01.506188">https://doi.org/10.1101/2022.09.01.506188</ext-link> [preprint, posted September 07, 2022]</mixed-citation></ref></ref-list></tp:taxon-treatment>
