# Supplementary material for: An updated classification of the Brassicaceae (Cruciferae)
Source: PhytoKeys. 2023 Mar 6;220:127–44. doi: 10.3897/phytokeys.220.97724 (PMC10209616; doi:10.3897/phytokeys.220.97724)
Supplement: XML Treatment for Arabidopsideae [file phytokeys.220.97724-treatment9.xml]

<!DOCTYPE tp:taxon-treatment
  PUBLIC "-//TaxonX//DTD Taxonomic Treatment Publishing DTD v0 20100105//EN" "tax-treatment-NSO.dtd">
<tp:taxon-treatment xmlns:tp="http://www.plazi.org/taxpub"><tp:treatment-meta><kwd-group><label>Taxon classification</label><kwd>
              <named-content content-type="kingdom">Plantae</named-content>
            </kwd><kwd>
              <named-content content-type="order">Brassicales</named-content>
            </kwd><kwd>
              <named-content content-type="family">Brassicaceae</named-content>
            </kwd></kwd-group><mixed-citation publication-type="journal"><person-group><name><surname>German</surname><given-names>Dmitry A.</given-names></name><name><surname>Hendriks</surname><given-names>Kasper P.</given-names></name><name><surname>Koch</surname><given-names>Marcus A.</given-names></name><name><surname>Lens</surname><given-names>Frederic</given-names></name><name><surname>Lysak</surname><given-names>Martin A.</given-names></name><name><surname>Bailey</surname><given-names>C. Donovan</given-names></name><name><surname>Mummenhoff</surname><given-names>Klaus</given-names></name><name><surname>Al-Shehbaz</surname><given-names>Ihsan A.</given-names></name></person-group><article-title>An updated classification of the <tp:taxon-name><tp:taxon-name-part taxon-name-part-type="family">Brassicaceae</tp:taxon-name-part></tp:taxon-name> (<tp:taxon-name><tp:taxon-name-part taxon-name-part-type="family">Cruciferae</tp:taxon-name-part></tp:taxon-name>)</article-title><source>PhytoKeys</source><day>06</day><month>03</month><year>2023</year><volume>220</volume><fpage>127</fpage><lpage>144</lpage><pub-id pub-id-type="doi">10.3897/phytokeys.220.97724</pub-id></mixed-citation></tp:treatment-meta><tp:nomenclature><tp:taxon-name>
            <object-id xmlns:xlink="http://www.w3.org/1999/xlink" content-type="arpha" xlink:type="simple">FDF33C61-51BB-515A-A6A2-34F9E01084DB</object-id>
            <tp:taxon-name-part taxon-name-part-type="tribe">Arabidopsideae</tp:taxon-name-part>
            <object-id xmlns:xlink="http://www.w3.org/1999/xlink" content-type="ipni" xlink:type="simple">urn:lsid:ipni.org:names:77315214-1</object-id>
          </tp:taxon-name><tp:taxon-authority>Al-Shehbaz, Hendriks, M.Koch, F.Lens, Lysak, C.D.Bailey, Mumm. &amp; D.A.German, trib. nov. (1: 18)</tp:taxon-authority></tp:nomenclature><tp:treatment-sec sec-type="material" id="SECID0ENVAE"><title>Type.</title><p><italic><tp:taxon-name><tp:taxon-name-part taxon-name-part-type="genus" reg="Arabidopsis">Arabidopsis</tp:taxon-name-part></tp:taxon-name></italic> (DC.) Heynh.</p></tp:treatment-sec><tp:treatment-sec sec-type="description" id="SECID0E1VAE"><title>Description.</title><p>Herbs, annual or perennial. <tp:taxon-name><tp:taxon-name-part taxon-name-part-type="tribe">Trichomes</tp:taxon-name-part></tp:taxon-name> simple, mixed with stalked 1–3(or 4)-forked. Multicellular glands absent. Cauline leaves petiolate to subsessile and cuneate to attenuate at base, not auriculate. Racemes ebracteate, often elongated in fruit. Flowers actinomorphic; sepals ascending to spreading, base of lateral pair slightly saccate or not; petals white, pink, or purple; claw obscurely differentiated from blade or distinct; filaments unappendaged, wingless; pollen 3-colpate; ovules 15–80 per ovary. Fruits siliques, linear, terete or latiseptate, unsegmented; styles obsolete or to 1 mm long; stigma entire. Seeds uniseriate; cotyledons accumbent or rarely incumbent. <italic>x</italic> = 5 and 8.</p></tp:treatment-sec><tp:treatment-sec sec-type="distribution" id="SECID0ECWAE"><title>Distribution.</title><p>Eurasia, Africa, North America.</p></tp:treatment-sec><tp:treatment-sec sec-type="notes" id="SECID0EHWAE"><title>Notes.</title><p><tp:taxon-name><tp:taxon-name-part taxon-name-part-type="tribe">Arabidopsideae</tp:taxon-name-part></tp:taxon-name> is distinguished from the <tp:taxon-name><tp:taxon-name-part taxon-name-part-type="tribe">Camelineae</tp:taxon-name-part></tp:taxon-name> by the lack of stellate and dendritic trichomes, though both also have simple and stalked forked trichomes, by having petiolate or subsessile cauline leaves not auriculate at base, by the lack of yellow flowers, 15–80 ovules per ovary, silique fruits, and accumbent or rarely incumbent cotyledons. By contrast, the <tp:taxon-name><tp:taxon-name-part taxon-name-part-type="tribe">Camelineae</tp:taxon-name-part></tp:taxon-name> usually have some stellate or dendritic trichomes, always sessile and auriculate to sagittate cauline leaves, usually yellow flowers, though white to pink flowers occur just as in the <tp:taxon-name><tp:taxon-name-part taxon-name-part-type="tribe">Arabidopsideae</tp:taxon-name-part></tp:taxon-name>, 2–40 ovules per ovary, silicle or rarely silique fruits, and incumbent or rarely accumbent cotyledons.</p><sec sec-type="3b. Asperuginoides" id="SECID0EBXAE"><title>3b. <italic><tp:taxon-name><tp:taxon-name-part taxon-name-part-type="genus" reg="Asperuginoides">Asperuginoides</tp:taxon-name-part></tp:taxon-name></italic></title><p>There has been no agreement among various authors about the tribal assignment of monospecific <italic><tp:taxon-name><tp:taxon-name-part taxon-name-part-type="genus" reg="Asperuginoides">Asperuginoides</tp:taxon-name-part></tp:taxon-name></italic> Rauschert. For example, <xref ref-type="bibr" rid="B25">Khosravi et al. (2009)</xref> indicated a close relationship to the <tp:taxon-name><tp:taxon-name-part taxon-name-part-type="tribe">Cochlearieae</tp:taxon-name-part></tp:taxon-name>, whereas <xref ref-type="bibr" rid="B17">German et al. (2009)</xref> and <xref ref-type="bibr" rid="B40">Warwick et al. (2010)</xref> showed no affinity to any tribe. It was listed as an unplaced genus by <xref ref-type="bibr" rid="B1">Al-Shehbaz (2012)</xref>. More recently, <xref ref-type="bibr" rid="B32">Nikolov et al. (2019)</xref> and <xref ref-type="bibr" rid="B20">Hendriks et al. (2022)</xref> identified a sister relationship to the <tp:taxon-name><tp:taxon-name-part taxon-name-part-type="tribe">Alysseae</tp:taxon-name-part></tp:taxon-name>, but <xref ref-type="bibr" rid="B38">Španiel et al. (2015)</xref> excluded it from the tribe. Furthermore, the plastome data by <xref ref-type="bibr" rid="B39">Walden et al. (2020)</xref> did not support that nor indicated any relationship to the 50+ tribes. Given the current data, it appears that the best solution is to place this anomalous genus in its own tribe.</p></sec></tp:treatment-sec><ref-list><ref id="B25"><mixed-citation xmlns:xlink="http://www.w3.org/1999/xlink" xlink:type="simple"><person-group><name name-style="western"><surname>Khosravi</surname><given-names>AR</given-names></name><name name-style="western"><surname>Mohsenzadeh</surname><given-names>S</given-names></name><name name-style="western"><surname>Mummenhoff</surname><given-names>K</given-names></name></person-group> (<year>2009</year>) Phylogenetic relationships of Old World <tp:taxon-name><tp:taxon-name-part taxon-name-part-type="family">Brassicaceae</tp:taxon-name-part></tp:taxon-name> from Iran based on nuclear ribosomal DNA sequences. Biochemical Systematics and Ecology 37(2): 106–115. <ext-link xlink:type="simple" ext-link-type="doi" xlink:href="10.1016/j.bse.2009.01.010">https://doi.org/10.1016/j.bse.2009.01.010</ext-link></mixed-citation></ref><ref id="B17"><mixed-citation xmlns:xlink="http://www.w3.org/1999/xlink" xlink:type="simple"><person-group><name name-style="western"><surname>German</surname><given-names>DA</given-names></name><name name-style="western"><surname>Friesen</surname><given-names>N</given-names></name><name name-style="western"><surname>Neuffer</surname><given-names>B</given-names></name><name name-style="western"><surname>Al-Shehbaz</surname><given-names>IA</given-names></name><name name-style="western"><surname>Hurka</surname><given-names>H</given-names></name></person-group> (<year>2009</year>) <article-title>Contribution to ITS phylogeny of the <tp:taxon-name><tp:taxon-name-part taxon-name-part-type="family">Brassicaceae</tp:taxon-name-part></tp:taxon-name>, with special reference to some Asian taxa.</article-title><source>Plant Systematics and Evolution</source><volume>283</volume>(<issue>1</issue>): <fpage>33</fpage>–<lpage>56</lpage>. <ext-link xlink:type="simple" ext-link-type="doi" xlink:href="10.1007/s00606-009-0213-5">https://doi.org/10.1007/s00606-009-0213-5</ext-link></mixed-citation></ref><ref id="B40"><mixed-citation xmlns:xlink="http://www.w3.org/1999/xlink" xlink:type="simple"><person-group><name name-style="western"><surname>Warwick</surname><given-names>SI</given-names></name><name name-style="western"><surname>Mummenhoff</surname><given-names>K</given-names></name><name name-style="western"><surname>Sauder</surname><given-names>CA</given-names></name><name name-style="western"><surname>Koch</surname><given-names>MA</given-names></name><name name-style="western"><surname>Al-Shehbaz</surname><given-names>IA</given-names></name></person-group> (<year>2010</year>) <article-title>Closing the gaps: Phylogenetic relationships in the <tp:taxon-name><tp:taxon-name-part taxon-name-part-type="family">Brassicaceae</tp:taxon-name-part></tp:taxon-name> based on DNA sequence data of nuclear ribosomal ITS region.</article-title><source>Plant Systematics and Evolution</source><volume>285</volume>(<issue>3–4</issue>): <fpage>209</fpage>–<lpage>232</lpage>. <ext-link xlink:type="simple" ext-link-type="doi" xlink:href="10.1007/s00606-010-0271-8">https://doi.org/10.1007/s00606-010-0271-8</ext-link></mixed-citation></ref><ref id="B1"><mixed-citation xmlns:xlink="http://www.w3.org/1999/xlink" xlink:type="simple"><person-group><name name-style="western"><surname>Al-Shehbaz</surname><given-names>IA</given-names></name></person-group> (<year>2012</year>) <article-title>A generic and tribal synopsis of the <tp:taxon-name><tp:taxon-name-part taxon-name-part-type="family">Brassicaceae</tp:taxon-name-part></tp:taxon-name> (<tp:taxon-name><tp:taxon-name-part taxon-name-part-type="family">Cruciferae</tp:taxon-name-part></tp:taxon-name>).</article-title><source>Taxon</source><volume>61</volume>(<issue>5</issue>): <fpage>931</fpage>–<lpage>954</lpage>. <ext-link xlink:type="simple" ext-link-type="doi" xlink:href="10.1002/tax.615002">https://doi.org/10.1002/tax.615002</ext-link></mixed-citation></ref><ref id="B32"><mixed-citation xmlns:xlink="http://www.w3.org/1999/xlink" xlink:type="simple"><person-group><name name-style="western"><surname>Nikolov</surname><given-names>LA</given-names></name><name name-style="western"><surname>Shushkov</surname><given-names>P</given-names></name><name name-style="western"><surname>Nevado</surname><given-names>B</given-names></name><name name-style="western"><surname>Gan</surname><given-names>XC</given-names></name><name name-style="western"><surname>Al-Shehbaz</surname><given-names>IA</given-names></name><name name-style="western"><surname>Filatov</surname><given-names>D</given-names></name><name name-style="western"><surname>Bailey</surname><given-names>CD</given-names></name><name name-style="western"><surname>Tsiantis</surname><given-names>M</given-names></name></person-group> (<year>2019</year>) <article-title>Resolving the backbone of the <tp:taxon-name><tp:taxon-name-part taxon-name-part-type="family">Brassicaceae</tp:taxon-name-part></tp:taxon-name> phylogeny for investigating trait diversity.</article-title><source>The New Phytologist</source><volume>222</volume>(<issue>3</issue>): <fpage>1638</fpage>–<lpage>1651</lpage>. <ext-link xlink:type="simple" ext-link-type="doi" xlink:href="10.1111/nph.15732">https://doi.org/10.1111/nph.15732</ext-link></mixed-citation></ref><ref id="B20"><mixed-citation xmlns:xlink="http://www.w3.org/1999/xlink" xlink:type="simple"><person-group><name name-style="western"><surname>Hendriks</surname><given-names>KP</given-names></name><name name-style="western"><surname>Kiefer</surname><given-names>C</given-names></name><name name-style="western"><surname>Al-Shehbaz</surname><given-names>IA</given-names></name><name name-style="western"><surname>Bailey</surname><given-names>CD</given-names></name><name name-style="western"><surname>Hooft van Huysduynen</surname><given-names>A</given-names></name><name name-style="western"><surname>Nikolov</surname><given-names>LA</given-names></name><name name-style="western"><surname>Nauheimer</surname><given-names>L</given-names></name><name name-style="western"><surname>Zuntini</surname><given-names>AR</given-names></name><name name-style="western"><surname>German</surname><given-names>DA</given-names></name><name name-style="western"><surname>Franzke</surname><given-names>A</given-names></name><name name-style="western"><surname>Koch</surname><given-names>MA</given-names></name><name name-style="western"><surname>Lysak</surname><given-names>MA</given-names></name><name name-style="western"><surname>Toro-Núñez</surname><given-names>Ó</given-names></name><name name-style="western"><surname>Özüdoğru</surname><given-names>B</given-names></name><name name-style="western"><surname>Invernon</surname><given-names>VR</given-names></name><name name-style="western"><surname>Walden</surname><given-names>N</given-names></name><name name-style="western"><surname>Maurin</surname><given-names>O</given-names></name><name name-style="western"><surname>Hay</surname><given-names>NM</given-names></name><name name-style="western"><surname>Shushkov</surname><given-names>P</given-names></name><name name-style="western"><surname>Mandáková</surname><given-names>T</given-names></name><name name-style="western"><surname>Thulin</surname><given-names>M</given-names></name><name name-style="western"><surname>Windham</surname><given-names>MD</given-names></name><name name-style="western"><surname>Rešetnik</surname><given-names>I</given-names></name><name name-style="western"><surname>Španiel</surname><given-names>S</given-names></name><name name-style="western"><surname>Ly</surname><given-names>E</given-names></name><name name-style="western"><surname>Pires</surname><given-names>JC</given-names></name><name name-style="western"><surname>Harkess</surname><given-names>A</given-names></name><name name-style="western"><surname>Neuffer</surname><given-names>B</given-names></name><name name-style="western"><surname>Vogt</surname><given-names>R</given-names></name><name name-style="western"><surname>Bräuchler</surname><given-names>C</given-names></name><name name-style="western"><surname>Rainer</surname><given-names>H</given-names></name><name name-style="western"><surname>Janssens</surname><given-names>SB</given-names></name><name name-style="western"><surname>Schmull</surname><given-names>M</given-names></name><name name-style="western"><surname>Forrest</surname><given-names>A</given-names></name><name name-style="western"><surname>Guggisberg</surname><given-names>A</given-names></name><name name-style="western"><surname>Zmarzty</surname><given-names>S</given-names></name><name name-style="western"><surname>Lepschi</surname><given-names>BJ</given-names></name><name name-style="western"><surname>Scarlett</surname><given-names>N</given-names></name><name name-style="western"><surname>Stauffer</surname><given-names>FW</given-names></name><name name-style="western"><surname>Schönberger</surname><given-names>I</given-names></name><name name-style="western"><surname>Heenan</surname><given-names>P</given-names></name><name name-style="western"><surname>Baker</surname><given-names>WJ</given-names></name><name name-style="western"><surname>Forest</surname><given-names>F</given-names></name><name name-style="western"><surname>Mummenhoff</surname><given-names>K</given-names></name><name name-style="western"><surname>Lens</surname><given-names>F</given-names></name></person-group> (<year>2022</year>) Less is more: global <tp:taxon-name><tp:taxon-name-part taxon-name-part-type="family">Brassicaceae</tp:taxon-name-part></tp:taxon-name> phylogeny based on filtering of 1,000 gene dataset. BioRxiv, 1–44. <ext-link xlink:type="simple" ext-link-type="doi" xlink:href="10.1101/2022.09.01.506188">https://doi.org/10.1101/2022.09.01.506188</ext-link> [preprint, posted September 07, 2022]</mixed-citation></ref><ref id="B38"><mixed-citation xmlns:xlink="http://www.w3.org/1999/xlink" xlink:type="simple"><person-group><name name-style="western"><surname>Španiel</surname><given-names>S</given-names></name><name name-style="western"><surname>Kempa</surname><given-names>M</given-names></name><name name-style="western"><surname>Salmerón-Sánchez</surname><given-names>E</given-names></name><name name-style="western"><surname>Fuertes-Aguilar</surname><given-names>J</given-names></name><name name-style="western"><surname>Mota</surname><given-names>JF</given-names></name><name name-style="western"><surname>Al-Shehbaz</surname><given-names>IA</given-names></name><name name-style="western"><surname>German</surname><given-names>DA</given-names></name><name name-style="western"><surname>Olšavská</surname><given-names>K</given-names></name><name name-style="western"><surname>Šingliarová</surname><given-names>B</given-names></name><name name-style="western"><surname>Zozomová-Lihová</surname><given-names>J</given-names></name><name name-style="western"><surname>Marhold</surname><given-names>K</given-names></name></person-group> (<year>2015</year>) <article-title>AlyBase: Database of names, chromosome numbers, and ploidy levels of <tp:taxon-name><tp:taxon-name-part taxon-name-part-type="tribe">Alysseae</tp:taxon-name-part></tp:taxon-name> (<tp:taxon-name><tp:taxon-name-part taxon-name-part-type="family">Brassicaceae</tp:taxon-name-part></tp:taxon-name>), with a new generic concept of the tribe.</article-title><source>Plant Systematics and Evolution</source><volume>301</volume>(<issue>10</issue>): <fpage>2463</fpage>–<lpage>2491</lpage>. <ext-link xlink:type="simple" ext-link-type="doi" xlink:href="10.1007/s00606-015-1257-3">https://doi.org/10.1007/s00606-015-1257-3</ext-link></mixed-citation></ref><ref id="B39"><mixed-citation xmlns:xlink="http://www.w3.org/1999/xlink" xlink:type="simple"><person-group><name name-style="western"><surname>Walden</surname><given-names>N</given-names></name><name name-style="western"><surname>German</surname><given-names>DA</given-names></name><name name-style="western"><surname>Wolf</surname><given-names>EM</given-names></name><name name-style="western"><surname>Kiefer</surname><given-names>M</given-names></name><name name-style="western"><surname>Rigault</surname><given-names>P</given-names></name><name name-style="western"><surname>Huang</surname><given-names>XC</given-names></name><name name-style="western"><surname>Kiefer</surname><given-names>C</given-names></name><name name-style="western"><surname>Schmickl</surname><given-names>R</given-names></name><name name-style="western"><surname>Franzke</surname><given-names>A</given-names></name><name name-style="western"><surname>Neuffer</surname><given-names>B</given-names></name><name name-style="western"><surname>Mummenhoff</surname><given-names>K</given-names></name><name name-style="western"><surname>Koch</surname><given-names>MA</given-names></name></person-group> (<year>2020</year>) <article-title>Nested whole-genome duplications coincide with diversification and high morphological disparity in <tp:taxon-name><tp:taxon-name-part taxon-name-part-type="family">Brassicaceae</tp:taxon-name-part></tp:taxon-name>.</article-title><source>Nature Communications</source><volume>11</volume>(<issue>1</issue>): <fpage>3795</fpage>. <ext-link xlink:type="simple" ext-link-type="doi" xlink:href="10.1038/s41467-020-17605-7">https://doi.org/10.1038/s41467-020-17605-7</ext-link></mixed-citation></ref></ref-list></tp:taxon-treatment>
