# Supplementary material for: An updated classification of the Brassicaceae (Cruciferae)
Source: PhytoKeys. 2023 Mar 6;220:127–44. doi: 10.3897/phytokeys.220.97724 (PMC10209616; doi:10.3897/phytokeys.220.97724)
Supplement: XML Treatment for Asperuginoideae [file phytokeys.220.97724-treatment10.xml]

<!DOCTYPE tp:taxon-treatment
  PUBLIC "-//TaxonX//DTD Taxonomic Treatment Publishing DTD v0 20100105//EN" "tax-treatment-NSO.dtd">
<tp:taxon-treatment xmlns:tp="http://www.plazi.org/taxpub"><tp:treatment-meta><kwd-group><label>Taxon classification</label><kwd>
              <named-content content-type="kingdom">Plantae</named-content>
            </kwd><kwd>
              <named-content content-type="order">Brassicales</named-content>
            </kwd><kwd>
              <named-content content-type="family">Brassicaceae</named-content>
            </kwd></kwd-group><mixed-citation publication-type="journal"><person-group><name><surname>German</surname><given-names>Dmitry A.</given-names></name><name><surname>Hendriks</surname><given-names>Kasper P.</given-names></name><name><surname>Koch</surname><given-names>Marcus A.</given-names></name><name><surname>Lens</surname><given-names>Frederic</given-names></name><name><surname>Lysak</surname><given-names>Martin A.</given-names></name><name><surname>Bailey</surname><given-names>C. Donovan</given-names></name><name><surname>Mummenhoff</surname><given-names>Klaus</given-names></name><name><surname>Al-Shehbaz</surname><given-names>Ihsan A.</given-names></name></person-group><article-title>An updated classification of the <tp:taxon-name><tp:taxon-name-part taxon-name-part-type="family">Brassicaceae</tp:taxon-name-part></tp:taxon-name> (<tp:taxon-name><tp:taxon-name-part taxon-name-part-type="family">Cruciferae</tp:taxon-name-part></tp:taxon-name>)</article-title><source>PhytoKeys</source><day>06</day><month>03</month><year>2023</year><volume>220</volume><fpage>127</fpage><lpage>144</lpage><pub-id pub-id-type="doi">10.3897/phytokeys.220.97724</pub-id></mixed-citation></tp:treatment-meta><tp:nomenclature><tp:taxon-name>
            <object-id xmlns:xlink="http://www.w3.org/1999/xlink" content-type="arpha" xlink:type="simple">B6F84E5D-77DC-5A0A-A0DF-1F18E3170D7B</object-id>
            <tp:taxon-name-part taxon-name-part-type="tribe">Asperuginoideae</tp:taxon-name-part>
            <object-id xmlns:xlink="http://www.w3.org/1999/xlink" content-type="ipni" xlink:type="simple">urn:lsid:ipni.org:names:77315215-1</object-id>
          </tp:taxon-name><tp:taxon-authority>Al-Shehbaz, Hendriks, M.Koch, F.Lens, Lysak, C.D.Bailey, Mumm. &amp; D.A.German, trib. nov. (1: 1)</tp:taxon-authority></tp:nomenclature><tp:treatment-sec sec-type="material" id="SECID0E3ZAE"><title>Type.</title><p><italic><tp:taxon-name><tp:taxon-name-part taxon-name-part-type="genus" reg="Asperuginoides">Asperuginoides</tp:taxon-name-part></tp:taxon-name></italic> Rauschert</p></tp:treatment-sec><tp:treatment-sec sec-type="description" id="SECID0EJ1AE"><title>Description.</title><p>Herbs annual. <tp:taxon-name><tp:taxon-name-part taxon-name-part-type="tribe">Trichomes</tp:taxon-name-part></tp:taxon-name> stalked, stellate or substellate, 4–6-rayed, these mixed with glochidate ones on fruit. Multicellular glands absent. Cauline leaves petiolate, not auriculate. Racemes bracteate throughout, usually elongated in fruit, with strongly recurved fruiting pedicels. Flowers actinomorphic; sepals ascending, base of lateral pair not saccate; petals white, claw undifferentiated from blade; filaments slender at base, unappendaged; pollen 3-colpate; ovules 2 per ovary, apical. Fruits dehiscent silicles, suborbicular, latiseptate, unsegmented, wingless, with long-stalked, setose, stiff trichomes glochidiate at apex; septum complete or absent; style distinct; stigma entire. Seeds aseriate, broadly winged; cotyledons accumbent. <italic>x</italic> = 16.</p></tp:treatment-sec><tp:treatment-sec sec-type="distribution" id="SECID0ER1AE"><title>Distribution.</title><p>Afghanistan, Armenia, Iran, Kazakhstan, Kyrgyzstan, Pakistan, Tajikistan, Turkey, Turkmenistan, Uzbekistan.</p><sec sec-type="3c. Chamira" id="SECID0EW1AE"><title>3c. <italic><tp:taxon-name><tp:taxon-name-part taxon-name-part-type="genus" reg="Chamira">Chamira</tp:taxon-name-part></tp:taxon-name></italic></title><p>Although the tribe <tp:taxon-name><tp:taxon-name-part taxon-name-part-type="tribe">Chamireae</tp:taxon-name-part></tp:taxon-name> was first recognized by <xref ref-type="bibr" rid="B37">Sonder (1846)</xref> and later accepted by <xref ref-type="bibr" rid="B36">Schulz (1936)</xref>, it has not been widely recognized since, and <italic><tp:taxon-name><tp:taxon-name-part taxon-name-part-type="genus" reg="Chamira">Chamira</tp:taxon-name-part></tp:taxon-name></italic> Thunb. was listed as unplaced in <xref ref-type="bibr" rid="B1">Al-Shehbaz (2012)</xref>. The findings of <xref ref-type="bibr" rid="B20">Hendriks et al. (2022)</xref> agree with those of <xref ref-type="bibr" rid="B31">Mummenhoff et al. (2005)</xref>, <xref ref-type="bibr" rid="B30">Mandáková et al. (2012)</xref>, <xref ref-type="bibr" rid="B32">Nikolov et al. (2019)</xref>, <xref ref-type="bibr" rid="B39">Walden et al. (2020)</xref>, and <xref ref-type="bibr" rid="B9">Dogan et al. (2021)</xref> that <italic><tp:taxon-name><tp:taxon-name-part taxon-name-part-type="genus" reg="Chamira">Chamira</tp:taxon-name-part></tp:taxon-name></italic> and <italic><tp:taxon-name><tp:taxon-name-part taxon-name-part-type="genus" reg="Heliophila">Heliophila</tp:taxon-name-part></tp:taxon-name></italic> are closely related genera that do not belong to the same tribe, and the former has been used as the outgroup for phylogenetic and genomic studies of the latter. A tribal description comparable to that of other tribes is provided below.</p></sec></tp:treatment-sec><ref-list><ref id="B37"><mixed-citation xmlns:xlink="http://www.w3.org/1999/xlink" xlink:type="simple"><person-group><name name-style="western"><surname>Sonder</surname><given-names>W</given-names></name></person-group> (<year>1846</year>) <article-title>Revision der Heliophileen.</article-title><source>Abhandlungen aus dem Gebiete der Naturwissenschaften herausgegeben vom naturwissenschaftlichen Verein in Hamburg</source><volume>1</volume>: <fpage>173</fpage>–<lpage>271</lpage>.</mixed-citation></ref><ref id="B36"><mixed-citation xmlns:xlink="http://www.w3.org/1999/xlink" xlink:type="simple"><person-group><name name-style="western"><surname>Schulz</surname><given-names>OE</given-names></name></person-group> (<year>1936</year>) <article-title><tp:taxon-name><tp:taxon-name-part taxon-name-part-type="family">Cruciferae</tp:taxon-name-part></tp:taxon-name>.</article-title> In: <person-group><name name-style="western"><surname>Engler</surname><given-names>A</given-names></name><name name-style="western"><surname>Harms</surname><given-names>H</given-names></name></person-group> (<role>Eds</role>) <issue-title>Die natürlichen Pflanzenfamilien (Vol.</issue-title><source>17B). Verlag von Wilhelm Englemann, Leipzig</source>, <fpage>227</fpage>–<lpage>658</lpage>.</mixed-citation></ref><ref id="B1"><mixed-citation xmlns:xlink="http://www.w3.org/1999/xlink" xlink:type="simple"><person-group><name name-style="western"><surname>Al-Shehbaz</surname><given-names>IA</given-names></name></person-group> (<year>2012</year>) <article-title>A generic and tribal synopsis of the <tp:taxon-name><tp:taxon-name-part taxon-name-part-type="family">Brassicaceae</tp:taxon-name-part></tp:taxon-name> (<tp:taxon-name><tp:taxon-name-part taxon-name-part-type="family">Cruciferae</tp:taxon-name-part></tp:taxon-name>).</article-title><source>Taxon</source><volume>61</volume>(<issue>5</issue>): <fpage>931</fpage>–<lpage>954</lpage>. <ext-link xlink:type="simple" ext-link-type="doi" xlink:href="10.1002/tax.615002">https://doi.org/10.1002/tax.615002</ext-link></mixed-citation></ref><ref id="B20"><mixed-citation xmlns:xlink="http://www.w3.org/1999/xlink" xlink:type="simple"><person-group><name name-style="western"><surname>Hendriks</surname><given-names>KP</given-names></name><name name-style="western"><surname>Kiefer</surname><given-names>C</given-names></name><name name-style="western"><surname>Al-Shehbaz</surname><given-names>IA</given-names></name><name name-style="western"><surname>Bailey</surname><given-names>CD</given-names></name><name name-style="western"><surname>Hooft van Huysduynen</surname><given-names>A</given-names></name><name name-style="western"><surname>Nikolov</surname><given-names>LA</given-names></name><name name-style="western"><surname>Nauheimer</surname><given-names>L</given-names></name><name name-style="western"><surname>Zuntini</surname><given-names>AR</given-names></name><name name-style="western"><surname>German</surname><given-names>DA</given-names></name><name name-style="western"><surname>Franzke</surname><given-names>A</given-names></name><name name-style="western"><surname>Koch</surname><given-names>MA</given-names></name><name name-style="western"><surname>Lysak</surname><given-names>MA</given-names></name><name name-style="western"><surname>Toro-Núñez</surname><given-names>Ó</given-names></name><name name-style="western"><surname>Özüdoğru</surname><given-names>B</given-names></name><name name-style="western"><surname>Invernon</surname><given-names>VR</given-names></name><name name-style="western"><surname>Walden</surname><given-names>N</given-names></name><name name-style="western"><surname>Maurin</surname><given-names>O</given-names></name><name name-style="western"><surname>Hay</surname><given-names>NM</given-names></name><name name-style="western"><surname>Shushkov</surname><given-names>P</given-names></name><name name-style="western"><surname>Mandáková</surname><given-names>T</given-names></name><name name-style="western"><surname>Thulin</surname><given-names>M</given-names></name><name name-style="western"><surname>Windham</surname><given-names>MD</given-names></name><name name-style="western"><surname>Rešetnik</surname><given-names>I</given-names></name><name name-style="western"><surname>Španiel</surname><given-names>S</given-names></name><name name-style="western"><surname>Ly</surname><given-names>E</given-names></name><name name-style="western"><surname>Pires</surname><given-names>JC</given-names></name><name name-style="western"><surname>Harkess</surname><given-names>A</given-names></name><name name-style="western"><surname>Neuffer</surname><given-names>B</given-names></name><name name-style="western"><surname>Vogt</surname><given-names>R</given-names></name><name name-style="western"><surname>Bräuchler</surname><given-names>C</given-names></name><name name-style="western"><surname>Rainer</surname><given-names>H</given-names></name><name name-style="western"><surname>Janssens</surname><given-names>SB</given-names></name><name name-style="western"><surname>Schmull</surname><given-names>M</given-names></name><name name-style="western"><surname>Forrest</surname><given-names>A</given-names></name><name name-style="western"><surname>Guggisberg</surname><given-names>A</given-names></name><name name-style="western"><surname>Zmarzty</surname><given-names>S</given-names></name><name name-style="western"><surname>Lepschi</surname><given-names>BJ</given-names></name><name name-style="western"><surname>Scarlett</surname><given-names>N</given-names></name><name name-style="western"><surname>Stauffer</surname><given-names>FW</given-names></name><name name-style="western"><surname>Schönberger</surname><given-names>I</given-names></name><name name-style="western"><surname>Heenan</surname><given-names>P</given-names></name><name name-style="western"><surname>Baker</surname><given-names>WJ</given-names></name><name name-style="western"><surname>Forest</surname><given-names>F</given-names></name><name name-style="western"><surname>Mummenhoff</surname><given-names>K</given-names></name><name name-style="western"><surname>Lens</surname><given-names>F</given-names></name></person-group> (<year>2022</year>) Less is more: global <tp:taxon-name><tp:taxon-name-part taxon-name-part-type="family">Brassicaceae</tp:taxon-name-part></tp:taxon-name> phylogeny based on filtering of 1,000 gene dataset. BioRxiv, 1–44. <ext-link xlink:type="simple" ext-link-type="doi" xlink:href="10.1101/2022.09.01.506188">https://doi.org/10.1101/2022.09.01.506188</ext-link> [preprint, posted September 07, 2022]</mixed-citation></ref><ref id="B31"><mixed-citation xmlns:xlink="http://www.w3.org/1999/xlink" xlink:type="simple"><person-group><name name-style="western"><surname>Mummenhoff</surname><given-names>K</given-names></name><name name-style="western"><surname>Al-Shehbaz</surname><given-names>IA</given-names></name><name name-style="western"><surname>Bakker</surname><given-names>FT</given-names></name><name name-style="western"><surname>Linder</surname><given-names>HP</given-names></name><name name-style="western"><surname>Mühlhausen</surname><given-names>A</given-names></name></person-group> (<year>2005</year>) <article-title>Phylogeny, morphological evolution, and speciation of endemic <tp:taxon-name><tp:taxon-name-part taxon-name-part-type="family">Brassicaceae</tp:taxon-name-part></tp:taxon-name> genera in the Cape flora of southern Africa.</article-title><source>Annals of the Missouri Botanical Garden</source><volume>92</volume>(<issue>3</issue>): <fpage>400</fpage>–<lpage>424</lpage>. <ext-link xlink:type="simple" ext-link-type="uri" xlink:href="http://www.jstor.org/stable/40035479">http://www.jstor.org/stable/40035479</ext-link></mixed-citation></ref><ref id="B30"><mixed-citation xmlns:xlink="http://www.w3.org/1999/xlink" xlink:type="simple"><person-group><name name-style="western"><surname>Mandáková</surname><given-names>T</given-names></name><name name-style="western"><surname>Mummenhoff</surname><given-names>K</given-names></name><name name-style="western"><surname>Al-Shehbaz</surname><given-names>IA</given-names></name><name name-style="western"><surname>Mucina</surname><given-names>L</given-names></name><name name-style="western"><surname>Mühlhausen</surname><given-names>A</given-names></name><name name-style="western"><surname>Lysák</surname><given-names>MA</given-names></name></person-group> (<year>2012</year>) <article-title>Whole-genome triplication and species radiation in the South African tribe <tp:taxon-name><tp:taxon-name-part taxon-name-part-type="tribe">Heliophileae</tp:taxon-name-part></tp:taxon-name>.</article-title><source>Taxon</source><volume>61</volume>(<issue>5</issue>): <fpage>989</fpage>–<lpage>1000</lpage>. <ext-link xlink:type="simple" ext-link-type="doi" xlink:href="10.1002/tax.615006">https://doi.org/10.1002/tax.615006</ext-link></mixed-citation></ref><ref id="B32"><mixed-citation xmlns:xlink="http://www.w3.org/1999/xlink" xlink:type="simple"><person-group><name name-style="western"><surname>Nikolov</surname><given-names>LA</given-names></name><name name-style="western"><surname>Shushkov</surname><given-names>P</given-names></name><name name-style="western"><surname>Nevado</surname><given-names>B</given-names></name><name name-style="western"><surname>Gan</surname><given-names>XC</given-names></name><name name-style="western"><surname>Al-Shehbaz</surname><given-names>IA</given-names></name><name name-style="western"><surname>Filatov</surname><given-names>D</given-names></name><name name-style="western"><surname>Bailey</surname><given-names>CD</given-names></name><name name-style="western"><surname>Tsiantis</surname><given-names>M</given-names></name></person-group> (<year>2019</year>) <article-title>Resolving the backbone of the <tp:taxon-name><tp:taxon-name-part taxon-name-part-type="family">Brassicaceae</tp:taxon-name-part></tp:taxon-name> phylogeny for investigating trait diversity.</article-title><source>The New Phytologist</source><volume>222</volume>(<issue>3</issue>): <fpage>1638</fpage>–<lpage>1651</lpage>. <ext-link xlink:type="simple" ext-link-type="doi" xlink:href="10.1111/nph.15732">https://doi.org/10.1111/nph.15732</ext-link></mixed-citation></ref><ref id="B39"><mixed-citation xmlns:xlink="http://www.w3.org/1999/xlink" xlink:type="simple"><person-group><name name-style="western"><surname>Walden</surname><given-names>N</given-names></name><name name-style="western"><surname>German</surname><given-names>DA</given-names></name><name name-style="western"><surname>Wolf</surname><given-names>EM</given-names></name><name name-style="western"><surname>Kiefer</surname><given-names>M</given-names></name><name name-style="western"><surname>Rigault</surname><given-names>P</given-names></name><name name-style="western"><surname>Huang</surname><given-names>XC</given-names></name><name name-style="western"><surname>Kiefer</surname><given-names>C</given-names></name><name name-style="western"><surname>Schmickl</surname><given-names>R</given-names></name><name name-style="western"><surname>Franzke</surname><given-names>A</given-names></name><name name-style="western"><surname>Neuffer</surname><given-names>B</given-names></name><name name-style="western"><surname>Mummenhoff</surname><given-names>K</given-names></name><name name-style="western"><surname>Koch</surname><given-names>MA</given-names></name></person-group> (<year>2020</year>) <article-title>Nested whole-genome duplications coincide with diversification and high morphological disparity in <tp:taxon-name><tp:taxon-name-part taxon-name-part-type="family">Brassicaceae</tp:taxon-name-part></tp:taxon-name>.</article-title><source>Nature Communications</source><volume>11</volume>(<issue>1</issue>): <fpage>3795</fpage>. <ext-link xlink:type="simple" ext-link-type="doi" xlink:href="10.1038/s41467-020-17605-7">https://doi.org/10.1038/s41467-020-17605-7</ext-link></mixed-citation></ref><ref id="B9"><mixed-citation xmlns:xlink="http://www.w3.org/1999/xlink" xlink:type="simple"><person-group><name name-style="western"><surname>Dogan</surname><given-names>M</given-names></name><name name-style="western"><surname>Pouch</surname><given-names>M</given-names></name><name name-style="western"><surname>Mandákoná</surname><given-names>T</given-names></name><name name-style="western"><surname>Hloušková</surname><given-names>P</given-names></name><name name-style="western"><surname>Guo</surname><given-names>XY</given-names></name><name name-style="western"><surname>Winter</surname><given-names>P</given-names></name><name name-style="western"><surname>Chumová</surname><given-names>Z</given-names></name><name name-style="western"><surname>van Nierkek</surname><given-names>A</given-names></name><name name-style="western"><surname>Mummenhoff</surname><given-names>K</given-names></name><name name-style="western"><surname>Al-Shehbaz</surname><given-names>IA</given-names></name><name name-style="western"><surname>Mucina</surname><given-names>L</given-names></name><name name-style="western"><surname>Lysak</surname><given-names>MA</given-names></name></person-group> (<year>2021</year>) Evolution of tandem repeats is mirroring post-polyploid cladogenesis in <italic><tp:taxon-name><tp:taxon-name-part taxon-name-part-type="genus">Heliophila</tp:taxon-name-part></tp:taxon-name></italic> (<tp:taxon-name><tp:taxon-name-part taxon-name-part-type="family">Brassicaceae</tp:taxon-name-part></tp:taxon-name>). Frontiers in Plant Science 11: 607893. <ext-link xlink:type="simple" ext-link-type="doi" xlink:href="10.3389/fpls.2020.607893">https://doi.org/10.3389/fpls.2020.607893</ext-link></mixed-citation></ref></ref-list></tp:taxon-treatment>
