# Supplementary material for: An updated classification of the Brassicaceae (Cruciferae)
Source: PhytoKeys. 2023 Mar 6;220:127–44. doi: 10.3897/phytokeys.220.97724 (PMC10209616; doi:10.3897/phytokeys.220.97724)
Supplement: XML Treatment for Hemilophieae [file phytokeys.220.97724-treatment12.xml]

<!DOCTYPE tp:taxon-treatment
  PUBLIC "-//TaxonX//DTD Taxonomic Treatment Publishing DTD v0 20100105//EN" "tax-treatment-NSO.dtd">
<tp:taxon-treatment xmlns:tp="http://www.plazi.org/taxpub"><tp:treatment-meta><kwd-group><label>Taxon classification</label><kwd>
              <named-content content-type="kingdom">Plantae</named-content>
            </kwd><kwd>
              <named-content content-type="order">Brassicales</named-content>
            </kwd><kwd>
              <named-content content-type="family">Brassicaceae</named-content>
            </kwd></kwd-group><mixed-citation publication-type="journal"><person-group><name><surname>German</surname><given-names>Dmitry A.</given-names></name><name><surname>Hendriks</surname><given-names>Kasper P.</given-names></name><name><surname>Koch</surname><given-names>Marcus A.</given-names></name><name><surname>Lens</surname><given-names>Frederic</given-names></name><name><surname>Lysak</surname><given-names>Martin A.</given-names></name><name><surname>Bailey</surname><given-names>C. Donovan</given-names></name><name><surname>Mummenhoff</surname><given-names>Klaus</given-names></name><name><surname>Al-Shehbaz</surname><given-names>Ihsan A.</given-names></name></person-group><article-title>An updated classification of the <tp:taxon-name><tp:taxon-name-part taxon-name-part-type="family">Brassicaceae</tp:taxon-name-part></tp:taxon-name> (<tp:taxon-name><tp:taxon-name-part taxon-name-part-type="family">Cruciferae</tp:taxon-name-part></tp:taxon-name>)</article-title><source>PhytoKeys</source><day>06</day><month>03</month><year>2023</year><volume>220</volume><fpage>127</fpage><lpage>144</lpage><pub-id pub-id-type="doi">10.3897/phytokeys.220.97724</pub-id></mixed-citation></tp:treatment-meta><tp:nomenclature><tp:taxon-name>
            <object-id xmlns:xlink="http://www.w3.org/1999/xlink" content-type="arpha" xlink:type="simple">0B80A346-B478-571F-B4F8-7E35106AF293</object-id>
            <tp:taxon-name-part taxon-name-part-type="tribe">Hemilophieae</tp:taxon-name-part>
            <object-id xmlns:xlink="http://www.w3.org/1999/xlink" content-type="ipni" xlink:type="simple">urn:lsid:ipni.org:names:77315216-1</object-id>
          </tp:taxon-name><tp:taxon-authority>Al-Shehbaz, Hendriks, M.Koch, F.Lens, Lysak, C.D.Bailey, Mumm. &amp; D.A.German, trib. nov. (2: 7)</tp:taxon-authority></tp:nomenclature><tp:treatment-sec sec-type="material" id="SECID0EOCAG"><title>Type.</title><p><italic><tp:taxon-name><tp:taxon-name-part taxon-name-part-type="genus" reg="Hemilophia">Hemilophia</tp:taxon-name-part></tp:taxon-name></italic> Franch.</p></tp:treatment-sec><tp:treatment-sec sec-type="description" id="SECID0E2CAG"><title>Description.</title><p>Herbs rhizomatous perennials. <tp:taxon-name><tp:taxon-name-part taxon-name-part-type="tribe">Trichomes</tp:taxon-name-part></tp:taxon-name> simple, malpighiaceous, sometime short-stalked forked. Multicellular glands absent. Cauline leaves petiolate to subsessile and cuneate to attenuate at base, not auriculate. Racemes bracteate throughout, elongated or not in fruit. Flowers actinomorphic; sepals ascending to spreading, base of lateral pair not saccate; petals white, pink, or purple; claw obscurely differentiated from blade or distinct; filaments slender or dilated at base and sometimes strongly appendaged; pollen 3-colpate; ovules 2 or 4 per ovary, apical. Fruits dehiscent silicles, oblong to ovoid, terete or slightly angustiseptate, unsegmented, wingless or with narrow wings or crests; septum complete or absent; styles distinct, cylindrical or conical; stigma entire. Seeds aseriate; cotyledons accumbent. Base numbers various.</p></tp:treatment-sec><tp:treatment-sec sec-type="distribution" id="SECID0EADAG"><title>Distribution.</title><p>Endemic to China (Sichuan and Yunnan).</p></tp:treatment-sec><tp:treatment-sec sec-type="notes" id="SECID0EFDAG"><title>Note.</title><p>The tribe includes narrowly distributed monospecific <italic><tp:taxon-name><tp:taxon-name-part taxon-name-part-type="genus" reg="Dipoma">Dipoma</tp:taxon-name-part></tp:taxon-name></italic> and <italic><tp:taxon-name><tp:taxon-name-part taxon-name-part-type="genus" reg="Hemilophia">Hemilophia</tp:taxon-name-part></tp:taxon-name></italic> (6 spp.).</p><sec sec-type="3e. Idahoa and Subularia" id="SECID0EZDAG"><title>3e. <italic><tp:taxon-name><tp:taxon-name-part taxon-name-part-type="genus" reg="Idahoa">Idahoa</tp:taxon-name-part></tp:taxon-name></italic> and <italic><tp:taxon-name><tp:taxon-name-part taxon-name-part-type="genus" reg="Subularia">Subularia</tp:taxon-name-part></tp:taxon-name></italic></title><p><xref ref-type="bibr" rid="B4">Beilstein et al. (2006</xref>, <xref ref-type="bibr" rid="B5">2008</xref>) studied two samples of <italic><tp:taxon-name><tp:taxon-name-part taxon-name-part-type="genus" reg="Idahoa">Idahoa</tp:taxon-name-part></tp:taxon-name></italic> A. Nelson &amp; J.F. Macbr. and their position was unresolved in a polytomy that included <italic><tp:taxon-name><tp:taxon-name-part taxon-name-part-type="genus" reg="Asta">Asta</tp:taxon-name-part></tp:taxon-name></italic> Klotzsch ex O.E. Schulz and <tp:taxon-name><tp:taxon-name-part taxon-name-part-type="tribe">Cremolobeae</tp:taxon-name-part></tp:taxon-name> (<italic><tp:taxon-name><tp:taxon-name-part taxon-name-part-type="genus" reg="Cremolobus">Cremolobus</tp:taxon-name-part></tp:taxon-name></italic> DC. and <italic><tp:taxon-name><tp:taxon-name-part taxon-name-part-type="genus" reg="Menonvillea">Menonvillea</tp:taxon-name-part></tp:taxon-name></italic> DC.). <xref ref-type="bibr" rid="B7">Couvreur et al. (2010)</xref> sampled only <italic><tp:taxon-name><tp:taxon-name-part taxon-name-part-type="genus" reg="Subularia">Subularia</tp:taxon-name-part></tp:taxon-name></italic> L. but it was oddly placed in the <tp:taxon-name><tp:taxon-name-part taxon-name-part-type="tribe">Isatideae</tp:taxon-name-part></tp:taxon-name>. By contrast, the family-wide phylogenetic study of <xref ref-type="bibr" rid="B40">Warwick et al. (2010)</xref> was the first that dealt with both <italic><tp:taxon-name><tp:taxon-name-part taxon-name-part-type="genus" reg="Idahoa">Idahoa</tp:taxon-name-part></tp:taxon-name></italic> and <italic><tp:taxon-name><tp:taxon-name-part taxon-name-part-type="genus" reg="Subularia">Subularia</tp:taxon-name-part></tp:taxon-name></italic>. The former was sister clade to <italic><tp:taxon-name><tp:taxon-name-part taxon-name-part-type="genus" reg="Petrocallis">Petrocallis</tp:taxon-name-part></tp:taxon-name></italic> W.T. Aiton and together they were sister to <italic><tp:taxon-name><tp:taxon-name-part taxon-name-part-type="genus" reg="Subularia">Subularia</tp:taxon-name-part></tp:taxon-name></italic>. That clade was sister to many taxa of various tribes. These early studies did not resolve the relationship of both genera, and <xref ref-type="bibr" rid="B1">Al-Shehbaz (2012)</xref> listed both genera as unplaced.</p><p>The first clear relationship of <italic><tp:taxon-name><tp:taxon-name-part taxon-name-part-type="genus" reg="Idahoa">Idahoa</tp:taxon-name-part></tp:taxon-name></italic> and <italic><tp:taxon-name><tp:taxon-name-part taxon-name-part-type="genus" reg="Subularia">Subularia</tp:taxon-name-part></tp:taxon-name></italic> to other tribes was given in <xref ref-type="bibr" rid="B32">Nikolov et al. (2019)</xref>. The two genera formed a monophyletic group sister to a clade of <italic><tp:taxon-name><tp:taxon-name-part taxon-name-part-type="genus" reg="Asta">Asta</tp:taxon-name-part></tp:taxon-name></italic> and <italic><tp:taxon-name><tp:taxon-name-part taxon-name-part-type="genus" reg="Scoliaxon">Scoliaxon</tp:taxon-name-part></tp:taxon-name></italic> Payson (<tp:taxon-name><tp:taxon-name-part taxon-name-part-type="tribe">Asteae</tp:taxon-name-part></tp:taxon-name>), which was sister to the South American CES clade of <xref ref-type="bibr" rid="B33">Salariato et al. (2016)</xref>: <italic><tp:taxon-name><tp:taxon-name-part taxon-name-part-type="genus" reg="Cremolobus">Cremolobus</tp:taxon-name-part></tp:taxon-name></italic> (<tp:taxon-name><tp:taxon-name-part taxon-name-part-type="tribe">Cremolobeae</tp:taxon-name-part></tp:taxon-name>), <italic><tp:taxon-name><tp:taxon-name-part taxon-name-part-type="genus" reg="Brayopsis">Brayopsis</tp:taxon-name-part></tp:taxon-name></italic> Gilg &amp; Muschl. (<tp:taxon-name><tp:taxon-name-part taxon-name-part-type="tribe">Eudemeae</tp:taxon-name-part></tp:taxon-name>), and <italic><tp:taxon-name><tp:taxon-name-part taxon-name-part-type="genus" reg="Schizopetalon">Schizopetalon</tp:taxon-name-part></tp:taxon-name></italic> Sims (<tp:taxon-name><tp:taxon-name-part taxon-name-part-type="tribe">Schizopetaleae</tp:taxon-name-part></tp:taxon-name>). The findings of <xref ref-type="bibr" rid="B39">Walden et al. (2020)</xref> and <xref ref-type="bibr" rid="B10">Dogan et al. (2022)</xref> were basically similar in terms of the entire complex of tribes except for minor differences in the position of <italic><tp:taxon-name><tp:taxon-name-part taxon-name-part-type="genus" reg="Idahoa">Idahoa</tp:taxon-name-part></tp:taxon-name></italic> and <italic><tp:taxon-name><tp:taxon-name-part taxon-name-part-type="genus" reg="Subularia">Subularia</tp:taxon-name-part></tp:taxon-name></italic> relative to the other tribes. The findings of <xref ref-type="bibr" rid="B20">Hendriks et al. (2022)</xref> are basically the same except for the unexpected position of <italic><tp:taxon-name><tp:taxon-name-part taxon-name-part-type="genus" reg="Teesdalia">Teesdalia</tp:taxon-name-part></tp:taxon-name></italic> W.T. Aiton (<tp:taxon-name><tp:taxon-name-part taxon-name-part-type="tribe">Iberideae</tp:taxon-name-part></tp:taxon-name>) between <italic><tp:taxon-name><tp:taxon-name-part taxon-name-part-type="genus" reg="Subularia">Subularia</tp:taxon-name-part></tp:taxon-name></italic> and <italic><tp:taxon-name><tp:taxon-name-part taxon-name-part-type="genus" reg="Idahoa">Idahoa</tp:taxon-name-part></tp:taxon-name></italic>, and further studies should resolve such a relationship. Regardless of the slight differences in the most recent plastid vs. nuclear family-wide phylogenies, it is evident that these two genera should be placed in one tribe, and the name <tp:taxon-name><tp:taxon-name-part taxon-name-part-type="tribe">Subularieae</tp:taxon-name-part></tp:taxon-name> was validly proposed over two centuries ago.</p></sec></tp:treatment-sec><ref-list><ref id="B4"><mixed-citation xmlns:xlink="http://www.w3.org/1999/xlink" xlink:type="simple"><person-group><name name-style="western"><surname>Beilstein</surname><given-names>MA</given-names></name><name name-style="western"><surname>Al-Shehbaz</surname><given-names>IA</given-names></name><name name-style="western"><surname>Kellogg</surname><given-names>EA</given-names></name></person-group> (<year>2006</year>) <article-title><tp:taxon-name><tp:taxon-name-part taxon-name-part-type="family">Brassicaceae</tp:taxon-name-part></tp:taxon-name> phylogeny and trichome evolution.</article-title><source>American Journal of Botany</source><volume>93</volume>(<issue>4</issue>): <fpage>607</fpage>–<lpage>619</lpage>. <ext-link xlink:type="simple" ext-link-type="doi" xlink:href="10.3732/ajb.93.4.607">https://doi.org/10.3732/ajb.93.4.607</ext-link></mixed-citation></ref><ref id="B5"><mixed-citation xmlns:xlink="http://www.w3.org/1999/xlink" xlink:type="simple"><person-group><name name-style="western"><surname>Beilstein</surname><given-names>MA</given-names></name><name name-style="western"><surname>Al-Shehbaz</surname><given-names>IA</given-names></name><name name-style="western"><surname>Mathews</surname><given-names>S</given-names></name><name name-style="western"><surname>Kellogg</surname><given-names>EA</given-names></name></person-group> (<year>2008</year>) <article-title><tp:taxon-name><tp:taxon-name-part taxon-name-part-type="family">Brassicaceae</tp:taxon-name-part></tp:taxon-name> phylogeny inferred from phytochrome A and <italic>ndh</italic>F sequence data: Tribes and trichomes revisited.</article-title><source>American Journal of Botany</source><volume>95</volume>(<issue>10</issue>): <fpage>1307</fpage>–<lpage>1327</lpage>. <ext-link xlink:type="simple" ext-link-type="doi" xlink:href="10.3732/ajb.0800065">https://doi.org/10.3732/ajb.0800065</ext-link></mixed-citation></ref><ref id="B7"><mixed-citation xmlns:xlink="http://www.w3.org/1999/xlink" xlink:type="simple"><person-group><name name-style="western"><surname>Couvreur</surname><given-names>TLP</given-names></name><name name-style="western"><surname>Franzke</surname><given-names>A</given-names></name><name name-style="western"><surname>Al-Shehbaz</surname><given-names>IA</given-names></name><name name-style="western"><surname>Bakker</surname><given-names>F</given-names></name><name name-style="western"><surname>Koch</surname><given-names>MA</given-names></name><name name-style="western"><surname>Mummenhoff</surname><given-names>K</given-names></name></person-group> (<year>2010</year>) <article-title>Molecular phylogenetics, temporal diversification and principles of evolution in the mustard family (<tp:taxon-name><tp:taxon-name-part taxon-name-part-type="family">Brassicaceae</tp:taxon-name-part></tp:taxon-name>).</article-title><source>Molecular Biology and Evolution</source><volume>27</volume>(<issue>1</issue>): <fpage>55</fpage>–<lpage>71</lpage>. <ext-link xlink:type="simple" ext-link-type="doi" xlink:href="10.1093/molbev/msp202">https://doi.org/10.1093/molbev/msp202</ext-link></mixed-citation></ref><ref id="B40"><mixed-citation xmlns:xlink="http://www.w3.org/1999/xlink" xlink:type="simple"><person-group><name name-style="western"><surname>Warwick</surname><given-names>SI</given-names></name><name name-style="western"><surname>Mummenhoff</surname><given-names>K</given-names></name><name name-style="western"><surname>Sauder</surname><given-names>CA</given-names></name><name name-style="western"><surname>Koch</surname><given-names>MA</given-names></name><name name-style="western"><surname>Al-Shehbaz</surname><given-names>IA</given-names></name></person-group> (<year>2010</year>) <article-title>Closing the gaps: Phylogenetic relationships in the <tp:taxon-name><tp:taxon-name-part taxon-name-part-type="family">Brassicaceae</tp:taxon-name-part></tp:taxon-name> based on DNA sequence data of nuclear ribosomal ITS region.</article-title><source>Plant Systematics and Evolution</source><volume>285</volume>(<issue>3–4</issue>): <fpage>209</fpage>–<lpage>232</lpage>. <ext-link xlink:type="simple" ext-link-type="doi" xlink:href="10.1007/s00606-010-0271-8">https://doi.org/10.1007/s00606-010-0271-8</ext-link></mixed-citation></ref><ref id="B1"><mixed-citation xmlns:xlink="http://www.w3.org/1999/xlink" xlink:type="simple"><person-group><name name-style="western"><surname>Al-Shehbaz</surname><given-names>IA</given-names></name></person-group> (<year>2012</year>) <article-title>A generic and tribal synopsis of the <tp:taxon-name><tp:taxon-name-part taxon-name-part-type="family">Brassicaceae</tp:taxon-name-part></tp:taxon-name> (<tp:taxon-name><tp:taxon-name-part taxon-name-part-type="family">Cruciferae</tp:taxon-name-part></tp:taxon-name>).</article-title><source>Taxon</source><volume>61</volume>(<issue>5</issue>): <fpage>931</fpage>–<lpage>954</lpage>. <ext-link xlink:type="simple" ext-link-type="doi" xlink:href="10.1002/tax.615002">https://doi.org/10.1002/tax.615002</ext-link></mixed-citation></ref><ref id="B32"><mixed-citation xmlns:xlink="http://www.w3.org/1999/xlink" xlink:type="simple"><person-group><name name-style="western"><surname>Nikolov</surname><given-names>LA</given-names></name><name name-style="western"><surname>Shushkov</surname><given-names>P</given-names></name><name name-style="western"><surname>Nevado</surname><given-names>B</given-names></name><name name-style="western"><surname>Gan</surname><given-names>XC</given-names></name><name name-style="western"><surname>Al-Shehbaz</surname><given-names>IA</given-names></name><name name-style="western"><surname>Filatov</surname><given-names>D</given-names></name><name name-style="western"><surname>Bailey</surname><given-names>CD</given-names></name><name name-style="western"><surname>Tsiantis</surname><given-names>M</given-names></name></person-group> (<year>2019</year>) <article-title>Resolving the backbone of the <tp:taxon-name><tp:taxon-name-part taxon-name-part-type="family">Brassicaceae</tp:taxon-name-part></tp:taxon-name> phylogeny for investigating trait diversity.</article-title><source>The New Phytologist</source><volume>222</volume>(<issue>3</issue>): <fpage>1638</fpage>–<lpage>1651</lpage>. <ext-link xlink:type="simple" ext-link-type="doi" xlink:href="10.1111/nph.15732">https://doi.org/10.1111/nph.15732</ext-link></mixed-citation></ref><ref id="B33"><mixed-citation xmlns:xlink="http://www.w3.org/1999/xlink" xlink:type="simple"><person-group><name name-style="western"><surname>Salariato</surname><given-names>DL</given-names></name><name name-style="western"><surname>Zuloaga</surname><given-names>FO</given-names></name><name name-style="western"><surname>Franzke</surname><given-names>A</given-names></name><name name-style="western"><surname>Mummenhoff</surname><given-names>K</given-names></name><name name-style="western"><surname>Al-Shehbaz</surname><given-names>IA</given-names></name></person-group> (<year>2016</year>) <article-title>Diversification patterns in the CES clade (<tp:taxon-name><tp:taxon-name-part taxon-name-part-type="family">Brassicaceae</tp:taxon-name-part></tp:taxon-name> tribes <tp:taxon-name><tp:taxon-name-part taxon-name-part-type="tribe">Cremolobeae</tp:taxon-name-part></tp:taxon-name>, <tp:taxon-name><tp:taxon-name-part taxon-name-part-type="tribe">Eudemeae</tp:taxon-name-part></tp:taxon-name>, <tp:taxon-name><tp:taxon-name-part taxon-name-part-type="tribe">Schizopetaleae</tp:taxon-name-part></tp:taxon-name>) in Andean South America.</article-title><source>Botanical Journal of the Linnean Society</source><volume>181</volume>(<issue>4</issue>): <fpage>543</fpage>–<lpage>566</lpage>. <ext-link xlink:type="simple" ext-link-type="doi" xlink:href="10.1111/boj.12430">https://doi.org/10.1111/boj.12430</ext-link></mixed-citation></ref><ref id="B39"><mixed-citation xmlns:xlink="http://www.w3.org/1999/xlink" xlink:type="simple"><person-group><name name-style="western"><surname>Walden</surname><given-names>N</given-names></name><name name-style="western"><surname>German</surname><given-names>DA</given-names></name><name name-style="western"><surname>Wolf</surname><given-names>EM</given-names></name><name name-style="western"><surname>Kiefer</surname><given-names>M</given-names></name><name name-style="western"><surname>Rigault</surname><given-names>P</given-names></name><name name-style="western"><surname>Huang</surname><given-names>XC</given-names></name><name name-style="western"><surname>Kiefer</surname><given-names>C</given-names></name><name name-style="western"><surname>Schmickl</surname><given-names>R</given-names></name><name name-style="western"><surname>Franzke</surname><given-names>A</given-names></name><name name-style="western"><surname>Neuffer</surname><given-names>B</given-names></name><name name-style="western"><surname>Mummenhoff</surname><given-names>K</given-names></name><name name-style="western"><surname>Koch</surname><given-names>MA</given-names></name></person-group> (<year>2020</year>) <article-title>Nested whole-genome duplications coincide with diversification and high morphological disparity in <tp:taxon-name><tp:taxon-name-part taxon-name-part-type="family">Brassicaceae</tp:taxon-name-part></tp:taxon-name>.</article-title><source>Nature Communications</source><volume>11</volume>(<issue>1</issue>): <fpage>3795</fpage>. <ext-link xlink:type="simple" ext-link-type="doi" xlink:href="10.1038/s41467-020-17605-7">https://doi.org/10.1038/s41467-020-17605-7</ext-link></mixed-citation></ref><ref id="B10"><mixed-citation xmlns:xlink="http://www.w3.org/1999/xlink" xlink:type="simple"><person-group><name name-style="western"><surname>Dogan</surname><given-names>M</given-names></name><name name-style="western"><surname>Mandákoná</surname><given-names>T</given-names></name><name name-style="western"><surname>Guo</surname><given-names>XY</given-names></name><name name-style="western"><surname>Lysak</surname><given-names>MA</given-names></name></person-group> (<year>2022</year>) <article-title><italic><tp:taxon-name><tp:taxon-name-part taxon-name-part-type="genus">Idahoa</tp:taxon-name-part></tp:taxon-name></italic> and <italic><tp:taxon-name><tp:taxon-name-part taxon-name-part-type="genus">Subularia</tp:taxon-name-part></tp:taxon-name></italic>: Hidden polyploid origins of two enigmatic genera of crucifers.</article-title><source>American Journal of Botany</source><volume>109</volume>(<issue>8</issue>): <fpage>1273</fpage>–<lpage>1289</lpage>. <ext-link xlink:type="simple" ext-link-type="doi" xlink:href="10.1002/ajb2.16042">https://doi.org/10.1002/ajb2.16042</ext-link></mixed-citation></ref><ref id="B20"><mixed-citation xmlns:xlink="http://www.w3.org/1999/xlink" xlink:type="simple"><person-group><name name-style="western"><surname>Hendriks</surname><given-names>KP</given-names></name><name name-style="western"><surname>Kiefer</surname><given-names>C</given-names></name><name name-style="western"><surname>Al-Shehbaz</surname><given-names>IA</given-names></name><name name-style="western"><surname>Bailey</surname><given-names>CD</given-names></name><name name-style="western"><surname>Hooft van Huysduynen</surname><given-names>A</given-names></name><name name-style="western"><surname>Nikolov</surname><given-names>LA</given-names></name><name name-style="western"><surname>Nauheimer</surname><given-names>L</given-names></name><name name-style="western"><surname>Zuntini</surname><given-names>AR</given-names></name><name name-style="western"><surname>German</surname><given-names>DA</given-names></name><name name-style="western"><surname>Franzke</surname><given-names>A</given-names></name><name name-style="western"><surname>Koch</surname><given-names>MA</given-names></name><name name-style="western"><surname>Lysak</surname><given-names>MA</given-names></name><name name-style="western"><surname>Toro-Núñez</surname><given-names>Ó</given-names></name><name name-style="western"><surname>Özüdoğru</surname><given-names>B</given-names></name><name name-style="western"><surname>Invernon</surname><given-names>VR</given-names></name><name name-style="western"><surname>Walden</surname><given-names>N</given-names></name><name name-style="western"><surname>Maurin</surname><given-names>O</given-names></name><name name-style="western"><surname>Hay</surname><given-names>NM</given-names></name><name name-style="western"><surname>Shushkov</surname><given-names>P</given-names></name><name name-style="western"><surname>Mandáková</surname><given-names>T</given-names></name><name name-style="western"><surname>Thulin</surname><given-names>M</given-names></name><name name-style="western"><surname>Windham</surname><given-names>MD</given-names></name><name name-style="western"><surname>Rešetnik</surname><given-names>I</given-names></name><name name-style="western"><surname>Španiel</surname><given-names>S</given-names></name><name name-style="western"><surname>Ly</surname><given-names>E</given-names></name><name name-style="western"><surname>Pires</surname><given-names>JC</given-names></name><name name-style="western"><surname>Harkess</surname><given-names>A</given-names></name><name name-style="western"><surname>Neuffer</surname><given-names>B</given-names></name><name name-style="western"><surname>Vogt</surname><given-names>R</given-names></name><name name-style="western"><surname>Bräuchler</surname><given-names>C</given-names></name><name name-style="western"><surname>Rainer</surname><given-names>H</given-names></name><name name-style="western"><surname>Janssens</surname><given-names>SB</given-names></name><name name-style="western"><surname>Schmull</surname><given-names>M</given-names></name><name name-style="western"><surname>Forrest</surname><given-names>A</given-names></name><name name-style="western"><surname>Guggisberg</surname><given-names>A</given-names></name><name name-style="western"><surname>Zmarzty</surname><given-names>S</given-names></name><name name-style="western"><surname>Lepschi</surname><given-names>BJ</given-names></name><name name-style="western"><surname>Scarlett</surname><given-names>N</given-names></name><name name-style="western"><surname>Stauffer</surname><given-names>FW</given-names></name><name name-style="western"><surname>Schönberger</surname><given-names>I</given-names></name><name name-style="western"><surname>Heenan</surname><given-names>P</given-names></name><name name-style="western"><surname>Baker</surname><given-names>WJ</given-names></name><name name-style="western"><surname>Forest</surname><given-names>F</given-names></name><name name-style="western"><surname>Mummenhoff</surname><given-names>K</given-names></name><name name-style="western"><surname>Lens</surname><given-names>F</given-names></name></person-group> (<year>2022</year>) Less is more: global <tp:taxon-name><tp:taxon-name-part taxon-name-part-type="family">Brassicaceae</tp:taxon-name-part></tp:taxon-name> phylogeny based on filtering of 1,000 gene dataset. BioRxiv, 1–44. <ext-link xlink:type="simple" ext-link-type="doi" xlink:href="10.1101/2022.09.01.506188">https://doi.org/10.1101/2022.09.01.506188</ext-link> [preprint, posted September 07, 2022]</mixed-citation></ref></ref-list></tp:taxon-treatment>
