# Supplementary material for: An updated classification of the Brassicaceae (Cruciferae)
Source: PhytoKeys. 2023 Mar 6;220:127–44. doi: 10.3897/phytokeys.220.97724 (PMC10209616; doi:10.3897/phytokeys.220.97724)
Supplement: XML Treatment for Subularieae [file phytokeys.220.97724-treatment13.xml]

<!DOCTYPE tp:taxon-treatment
  PUBLIC "-//TaxonX//DTD Taxonomic Treatment Publishing DTD v0 20100105//EN" "tax-treatment-NSO.dtd">
<tp:taxon-treatment xmlns:tp="http://www.plazi.org/taxpub"><tp:treatment-meta><kwd-group><label>Taxon classification</label><kwd>
              <named-content content-type="kingdom">Plantae</named-content>
            </kwd><kwd>
              <named-content content-type="order">Brassicales</named-content>
            </kwd><kwd>
              <named-content content-type="family">Brassicaceae</named-content>
            </kwd></kwd-group><mixed-citation publication-type="journal"><person-group><name><surname>German</surname><given-names>Dmitry A.</given-names></name><name><surname>Hendriks</surname><given-names>Kasper P.</given-names></name><name><surname>Koch</surname><given-names>Marcus A.</given-names></name><name><surname>Lens</surname><given-names>Frederic</given-names></name><name><surname>Lysak</surname><given-names>Martin A.</given-names></name><name><surname>Bailey</surname><given-names>C. Donovan</given-names></name><name><surname>Mummenhoff</surname><given-names>Klaus</given-names></name><name><surname>Al-Shehbaz</surname><given-names>Ihsan A.</given-names></name></person-group><article-title>An updated classification of the <tp:taxon-name><tp:taxon-name-part taxon-name-part-type="family">Brassicaceae</tp:taxon-name-part></tp:taxon-name> (<tp:taxon-name><tp:taxon-name-part taxon-name-part-type="family">Cruciferae</tp:taxon-name-part></tp:taxon-name>)</article-title><source>PhytoKeys</source><day>06</day><month>03</month><year>2023</year><volume>220</volume><fpage>127</fpage><lpage>144</lpage><pub-id pub-id-type="doi">10.3897/phytokeys.220.97724</pub-id></mixed-citation></tp:treatment-meta><tp:nomenclature><tp:taxon-name>
            <object-id xmlns:xlink="http://www.w3.org/1999/xlink" content-type="arpha" xlink:type="simple">510F50C1-E164-5C7C-BFB8-6026C291D180</object-id>
            <tp:taxon-name-part taxon-name-part-type="tribe">Subularieae</tp:taxon-name-part>
          </tp:taxon-name><tp:taxon-authority>DC., Mém. Mus. Hist. Nat. 7(1): 257. 20 Apr 1821. (2: 3)</tp:taxon-authority></tp:nomenclature><tp:treatment-sec sec-type="material" id="SECID0EBMAG"><title>Type.</title><p><italic><tp:taxon-name><tp:taxon-name-part taxon-name-part-type="genus" reg="Subularia">Subularia</tp:taxon-name-part></tp:taxon-name></italic> L.</p></tp:treatment-sec><tp:treatment-sec sec-type="description" id="SECID0EOMAG"><title>Description.</title><p>Herbs scapose annuals. <tp:taxon-name><tp:taxon-name-part taxon-name-part-type="tribe">Trichomes</tp:taxon-name-part></tp:taxon-name> absent. Multicellular glands absent. All leaves in a basal rosette, sessile or petiolate, cauline leaves absent. Racemes ebracteate throughout and elongated or not in fruit, or flowers solitary on long pedicels originating from center of rosette. Flowers actinomorphic; sepals spreading or ascending, base of lateral pair not saccate; petals white, claw obscure or undifferentiated from blade; filaments slender at base; pollen 3-colpate; ovules 4–18. Fruits dehiscent, unsegmented silicles, orbicular and strongly latiseptate or obovoid to ellipsoid and slightly angustiseptate; septum complete; styles minute or absent; stigma entire. Seeds biseriate, broadly winged and accumbent, or wingless and incumbent. <italic>x</italic> = 14 and 15.</p></tp:treatment-sec><tp:treatment-sec sec-type="distribution" id="SECID0EWMAG"><title>Distribution.</title><p>The tribe includes monospecific <italic><tp:taxon-name><tp:taxon-name-part taxon-name-part-type="genus" reg="Idahoa">Idahoa</tp:taxon-name-part></tp:taxon-name></italic> (NW USA and Canadian British Columbia) and two aquatic or littoral species of <italic><tp:taxon-name><tp:taxon-name-part taxon-name-part-type="genus" reg="Subularia">Subularia</tp:taxon-name-part></tp:taxon-name></italic>, of which <italic><tp:taxon-name><tp:taxon-name-part taxon-name-part-type="genus" reg="Subularia">S.</tp:taxon-name-part><tp:taxon-name-part taxon-name-part-type="species" reg="monticola">monticola</tp:taxon-name-part></tp:taxon-name></italic> A. Braun ex Schweinf. is restricted to tropical East Africa, and <italic><tp:taxon-name><tp:taxon-name-part taxon-name-part-type="genus" reg="Subularia">S.</tp:taxon-name-part><tp:taxon-name-part taxon-name-part-type="species" reg="aquatica">aquatica</tp:taxon-name-part></tp:taxon-name></italic> L. is distributed in northern North America (subsp. <tp:taxon-name><tp:taxon-name-part taxon-name-part-type="genus" reg="Subularia"/><tp:taxon-name-part taxon-name-part-type="species" reg="aquatica"/><tp:taxon-name-part taxon-name-part-type="subspecies" reg="americana">americana</tp:taxon-name-part></tp:taxon-name> G.A. Mulligan &amp; Calder) and temperate Eurasia (subsp. <tp:taxon-name><tp:taxon-name-part taxon-name-part-type="genus" reg="Subularia"/><tp:taxon-name-part taxon-name-part-type="species" reg="aquatica"/><tp:taxon-name-part taxon-name-part-type="subspecies" reg="aquatica">aquatica</tp:taxon-name-part></tp:taxon-name>).</p><sec sec-type="3f. Schrenkiella" id="SECID0E5OAG"><title>3f. <italic><tp:taxon-name><tp:taxon-name-part taxon-name-part-type="genus" reg="Schrenkiella">Schrenkiella</tp:taxon-name-part></tp:taxon-name></italic></title><p>This monospecific genus was based on <italic><tp:taxon-name><tp:taxon-name-part taxon-name-part-type="genus" reg="Diplotaxis">Diplotaxis</tp:taxon-name-part><tp:taxon-name-part taxon-name-part-type="species" reg="parvula">parvula</tp:taxon-name-part></tp:taxon-name></italic> Schrenk, a species that fluctuated between unrelated genera solely on morphological grounds. It was first shown by <xref ref-type="bibr" rid="B17">German et al. (2009)</xref> to occupy an isolated position among Asian <tp:taxon-name><tp:taxon-name-part taxon-name-part-type="family">Brassicaceae</tp:taxon-name-part></tp:taxon-name> and was subsequently recognized by <xref ref-type="bibr" rid="B14">German and Al-Shehbaz (2010)</xref> as a monospecific genus that was not placed in any tribe. It was shown by <xref ref-type="bibr" rid="B22">Huang et al. (2016)</xref> to form a basal clade to that including <italic><tp:taxon-name><tp:taxon-name-part taxon-name-part-type="genus" reg="Sisymbrium">Sisymbrium</tp:taxon-name-part></tp:taxon-name></italic> L. and six genera of the <tp:taxon-name><tp:taxon-name-part taxon-name-part-type="tribe">Brassiceae</tp:taxon-name-part></tp:taxon-name>. The first robust position of <italic><tp:taxon-name><tp:taxon-name-part taxon-name-part-type="genus" reg="Schrenkiella">Schrenkiella</tp:taxon-name-part></tp:taxon-name></italic> was shown by <xref ref-type="bibr" rid="B39">Walden et al. (2020)</xref> and fully supported by <xref ref-type="bibr" rid="B20">Hendriks et al. (2022)</xref>. It is sister to a clade including the <tp:taxon-name><tp:taxon-name-part taxon-name-part-type="tribe">Fourraeeae</tp:taxon-name-part></tp:taxon-name> and sister clade including the <tp:taxon-name><tp:taxon-name-part taxon-name-part-type="tribe">Brassiceae</tp:taxon-name-part></tp:taxon-name> and <tp:taxon-name><tp:taxon-name-part taxon-name-part-type="tribe">Isatideae</tp:taxon-name-part></tp:taxon-name> plus <tp:taxon-name><tp:taxon-name-part taxon-name-part-type="tribe">Sisymbrieae</tp:taxon-name-part></tp:taxon-name> and <tp:taxon-name><tp:taxon-name-part taxon-name-part-type="tribe">Thelypodieae</tp:taxon-name-part></tp:taxon-name>. The isolated position of monophyletic <italic><tp:taxon-name><tp:taxon-name-part taxon-name-part-type="genus" reg="Schrenkiella">Schrenkiella</tp:taxon-name-part></tp:taxon-name></italic> strongly supports its placement in its own tribe.</p></sec></tp:treatment-sec><ref-list><ref id="B17"><mixed-citation xmlns:xlink="http://www.w3.org/1999/xlink" xlink:type="simple"><person-group><name name-style="western"><surname>German</surname><given-names>DA</given-names></name><name name-style="western"><surname>Friesen</surname><given-names>N</given-names></name><name name-style="western"><surname>Neuffer</surname><given-names>B</given-names></name><name name-style="western"><surname>Al-Shehbaz</surname><given-names>IA</given-names></name><name name-style="western"><surname>Hurka</surname><given-names>H</given-names></name></person-group> (<year>2009</year>) <article-title>Contribution to ITS phylogeny of the <tp:taxon-name><tp:taxon-name-part taxon-name-part-type="family">Brassicaceae</tp:taxon-name-part></tp:taxon-name>, with special reference to some Asian taxa.</article-title><source>Plant Systematics and Evolution</source><volume>283</volume>(<issue>1</issue>): <fpage>33</fpage>–<lpage>56</lpage>. <ext-link xlink:type="simple" ext-link-type="doi" xlink:href="10.1007/s00606-009-0213-5">https://doi.org/10.1007/s00606-009-0213-5</ext-link></mixed-citation></ref><ref id="B14"><mixed-citation xmlns:xlink="http://www.w3.org/1999/xlink" xlink:type="simple"><person-group><name name-style="western"><surname>German</surname><given-names>DA</given-names></name><name name-style="western"><surname>Al-Shehbaz</surname><given-names>IA</given-names></name></person-group> (<year>2010</year>) <article-title>Nomenclatural novelties in miscellaneous Asian <tp:taxon-name><tp:taxon-name-part taxon-name-part-type="family">Brassicaceae</tp:taxon-name-part></tp:taxon-name> (<tp:taxon-name><tp:taxon-name-part taxon-name-part-type="family">Cruciferae</tp:taxon-name-part></tp:taxon-name>).</article-title><source>Nordic Journal of Botany</source><volume>28</volume>(<issue>6</issue>): <fpage>646</fpage>–<lpage>651</lpage>. <ext-link xlink:type="simple" ext-link-type="doi" xlink:href="10.1111/j.1756-1051.2010.00983.x">https://doi.org/10.1111/j.1756-1051.2010.00983.x</ext-link></mixed-citation></ref><ref id="B22"><mixed-citation xmlns:xlink="http://www.w3.org/1999/xlink" xlink:type="simple"><person-group><name name-style="western"><surname>Huang</surname><given-names>CH</given-names></name><name name-style="western"><surname>Sun</surname><given-names>RR</given-names></name><name name-style="western"><surname>Hu</surname><given-names>Y</given-names></name><name name-style="western"><surname>Zeng</surname><given-names>LP</given-names></name><name name-style="western"><surname>Zhang</surname><given-names>N</given-names></name><name name-style="western"><surname>Cai</surname><given-names>LM</given-names></name><name name-style="western"><surname>Zhang</surname><given-names>Q</given-names></name><name name-style="western"><surname>Koch</surname><given-names>MA</given-names></name><name name-style="western"><surname>Al-Shehbaz</surname><given-names>IA</given-names></name><name name-style="western"><surname>Edger</surname><given-names>PP</given-names></name><name name-style="western"><surname>Pires</surname><given-names>JC</given-names></name><name name-style="western"><surname>Tan</surname><given-names>DY</given-names></name><name name-style="western"><surname>Zhong</surname><given-names>Y</given-names></name><name name-style="western"><surname>Ma</surname><given-names>H</given-names></name></person-group> (<year>2016</year>) <article-title>Resolution of <tp:taxon-name><tp:taxon-name-part taxon-name-part-type="family">Brassicaceae</tp:taxon-name-part></tp:taxon-name> phylogeny using nuclear genes uncovers nested radiations and supports convergent morphological evolution.</article-title><source>Molecular Biology and Evolution</source><volume>33</volume>(<issue>2</issue>): <fpage>394</fpage>–<lpage>412</lpage>. <ext-link xlink:type="simple" ext-link-type="doi" xlink:href="10.1093/molbev/msv226">https://doi.org/10.1093/molbev/msv226</ext-link></mixed-citation></ref><ref id="B39"><mixed-citation xmlns:xlink="http://www.w3.org/1999/xlink" xlink:type="simple"><person-group><name name-style="western"><surname>Walden</surname><given-names>N</given-names></name><name name-style="western"><surname>German</surname><given-names>DA</given-names></name><name name-style="western"><surname>Wolf</surname><given-names>EM</given-names></name><name name-style="western"><surname>Kiefer</surname><given-names>M</given-names></name><name name-style="western"><surname>Rigault</surname><given-names>P</given-names></name><name name-style="western"><surname>Huang</surname><given-names>XC</given-names></name><name name-style="western"><surname>Kiefer</surname><given-names>C</given-names></name><name name-style="western"><surname>Schmickl</surname><given-names>R</given-names></name><name name-style="western"><surname>Franzke</surname><given-names>A</given-names></name><name name-style="western"><surname>Neuffer</surname><given-names>B</given-names></name><name name-style="western"><surname>Mummenhoff</surname><given-names>K</given-names></name><name name-style="western"><surname>Koch</surname><given-names>MA</given-names></name></person-group> (<year>2020</year>) <article-title>Nested whole-genome duplications coincide with diversification and high morphological disparity in <tp:taxon-name><tp:taxon-name-part taxon-name-part-type="family">Brassicaceae</tp:taxon-name-part></tp:taxon-name>.</article-title><source>Nature Communications</source><volume>11</volume>(<issue>1</issue>): <fpage>3795</fpage>. <ext-link xlink:type="simple" ext-link-type="doi" xlink:href="10.1038/s41467-020-17605-7">https://doi.org/10.1038/s41467-020-17605-7</ext-link></mixed-citation></ref><ref id="B20"><mixed-citation xmlns:xlink="http://www.w3.org/1999/xlink" xlink:type="simple"><person-group><name name-style="western"><surname>Hendriks</surname><given-names>KP</given-names></name><name name-style="western"><surname>Kiefer</surname><given-names>C</given-names></name><name name-style="western"><surname>Al-Shehbaz</surname><given-names>IA</given-names></name><name name-style="western"><surname>Bailey</surname><given-names>CD</given-names></name><name name-style="western"><surname>Hooft van Huysduynen</surname><given-names>A</given-names></name><name name-style="western"><surname>Nikolov</surname><given-names>LA</given-names></name><name name-style="western"><surname>Nauheimer</surname><given-names>L</given-names></name><name name-style="western"><surname>Zuntini</surname><given-names>AR</given-names></name><name name-style="western"><surname>German</surname><given-names>DA</given-names></name><name name-style="western"><surname>Franzke</surname><given-names>A</given-names></name><name name-style="western"><surname>Koch</surname><given-names>MA</given-names></name><name name-style="western"><surname>Lysak</surname><given-names>MA</given-names></name><name name-style="western"><surname>Toro-Núñez</surname><given-names>Ó</given-names></name><name name-style="western"><surname>Özüdoğru</surname><given-names>B</given-names></name><name name-style="western"><surname>Invernon</surname><given-names>VR</given-names></name><name name-style="western"><surname>Walden</surname><given-names>N</given-names></name><name name-style="western"><surname>Maurin</surname><given-names>O</given-names></name><name name-style="western"><surname>Hay</surname><given-names>NM</given-names></name><name name-style="western"><surname>Shushkov</surname><given-names>P</given-names></name><name name-style="western"><surname>Mandáková</surname><given-names>T</given-names></name><name name-style="western"><surname>Thulin</surname><given-names>M</given-names></name><name name-style="western"><surname>Windham</surname><given-names>MD</given-names></name><name name-style="western"><surname>Rešetnik</surname><given-names>I</given-names></name><name name-style="western"><surname>Španiel</surname><given-names>S</given-names></name><name name-style="western"><surname>Ly</surname><given-names>E</given-names></name><name name-style="western"><surname>Pires</surname><given-names>JC</given-names></name><name name-style="western"><surname>Harkess</surname><given-names>A</given-names></name><name name-style="western"><surname>Neuffer</surname><given-names>B</given-names></name><name name-style="western"><surname>Vogt</surname><given-names>R</given-names></name><name name-style="western"><surname>Bräuchler</surname><given-names>C</given-names></name><name name-style="western"><surname>Rainer</surname><given-names>H</given-names></name><name name-style="western"><surname>Janssens</surname><given-names>SB</given-names></name><name name-style="western"><surname>Schmull</surname><given-names>M</given-names></name><name name-style="western"><surname>Forrest</surname><given-names>A</given-names></name><name name-style="western"><surname>Guggisberg</surname><given-names>A</given-names></name><name name-style="western"><surname>Zmarzty</surname><given-names>S</given-names></name><name name-style="western"><surname>Lepschi</surname><given-names>BJ</given-names></name><name name-style="western"><surname>Scarlett</surname><given-names>N</given-names></name><name name-style="western"><surname>Stauffer</surname><given-names>FW</given-names></name><name name-style="western"><surname>Schönberger</surname><given-names>I</given-names></name><name name-style="western"><surname>Heenan</surname><given-names>P</given-names></name><name name-style="western"><surname>Baker</surname><given-names>WJ</given-names></name><name name-style="western"><surname>Forest</surname><given-names>F</given-names></name><name name-style="western"><surname>Mummenhoff</surname><given-names>K</given-names></name><name name-style="western"><surname>Lens</surname><given-names>F</given-names></name></person-group> (<year>2022</year>) Less is more: global <tp:taxon-name><tp:taxon-name-part taxon-name-part-type="family">Brassicaceae</tp:taxon-name-part></tp:taxon-name> phylogeny based on filtering of 1,000 gene dataset. BioRxiv, 1–44. <ext-link xlink:type="simple" ext-link-type="doi" xlink:href="10.1101/2022.09.01.506188">https://doi.org/10.1101/2022.09.01.506188</ext-link> [preprint, posted September 07, 2022]</mixed-citation></ref></ref-list></tp:taxon-treatment>
