# Supplementary material for: An updated classification of the Brassicaceae (Cruciferae)
Source: PhytoKeys. 2023 Mar 6;220:127–44. doi: 10.3897/phytokeys.220.97724 (PMC10209616; doi:10.3897/phytokeys.220.97724)
Supplement: XML Treatment for Schrenkielleae [file phytokeys.220.97724-treatment14.xml]

<!DOCTYPE tp:taxon-treatment
  PUBLIC "-//TaxonX//DTD Taxonomic Treatment Publishing DTD v0 20100105//EN" "tax-treatment-NSO.dtd">
<tp:taxon-treatment xmlns:tp="http://www.plazi.org/taxpub"><tp:treatment-meta><kwd-group><label>Taxon classification</label><kwd>
              <named-content content-type="kingdom">Plantae</named-content>
            </kwd><kwd>
              <named-content content-type="order">Brassicales</named-content>
            </kwd><kwd>
              <named-content content-type="family">Brassicaceae</named-content>
            </kwd></kwd-group><mixed-citation publication-type="journal"><person-group><name><surname>German</surname><given-names>Dmitry A.</given-names></name><name><surname>Hendriks</surname><given-names>Kasper P.</given-names></name><name><surname>Koch</surname><given-names>Marcus A.</given-names></name><name><surname>Lens</surname><given-names>Frederic</given-names></name><name><surname>Lysak</surname><given-names>Martin A.</given-names></name><name><surname>Bailey</surname><given-names>C. Donovan</given-names></name><name><surname>Mummenhoff</surname><given-names>Klaus</given-names></name><name><surname>Al-Shehbaz</surname><given-names>Ihsan A.</given-names></name></person-group><article-title>An updated classification of the <tp:taxon-name><tp:taxon-name-part taxon-name-part-type="family">Brassicaceae</tp:taxon-name-part></tp:taxon-name> (<tp:taxon-name><tp:taxon-name-part taxon-name-part-type="family">Cruciferae</tp:taxon-name-part></tp:taxon-name>)</article-title><source>PhytoKeys</source><day>06</day><month>03</month><year>2023</year><volume>220</volume><fpage>127</fpage><lpage>144</lpage><pub-id pub-id-type="doi">10.3897/phytokeys.220.97724</pub-id></mixed-citation></tp:treatment-meta><tp:nomenclature><tp:taxon-name>
            <object-id xmlns:xlink="http://www.w3.org/1999/xlink" content-type="arpha" xlink:type="simple">BD9B44E5-D2D2-54E5-A6CD-EADFE348B879</object-id>
            <tp:taxon-name-part taxon-name-part-type="tribe">Schrenkielleae</tp:taxon-name-part>
            <object-id xmlns:xlink="http://www.w3.org/1999/xlink" content-type="ipni" xlink:type="simple">urn:lsid:ipni.org:names:77315217-1</object-id>
          </tp:taxon-name><tp:taxon-authority>Al-Shehbaz, Hendriks, M.Koch, F.Lens, Lysak, C.D.Bailey, Mumm. &amp; D.A.German, trib. nov. (1: 1)</tp:taxon-authority></tp:nomenclature><tp:treatment-sec sec-type="material" id="SECID0EYSAG"><title>Type.</title><p><italic><tp:taxon-name><tp:taxon-name-part taxon-name-part-type="genus" reg="Schrenkiella">Schrenkiella</tp:taxon-name-part></tp:taxon-name></italic> D.A.German &amp; Al-Shehbaz</p></tp:treatment-sec><tp:treatment-sec sec-type="description" id="SECID0EFTAG"><title>Description.</title><p>Herbs annual, glaucous. <tp:taxon-name><tp:taxon-name-part taxon-name-part-type="tribe">Trichomes</tp:taxon-name-part></tp:taxon-name> absent. Multicellular glands absent. Cauline leaves petiolate to subsessile, fleshy, cuneate at base, not auriculate. Racemes ebracteate, elongated in fruit, rachis strongly flexuous. Flowers actinomorphic; sepals suberect, base of lateral pair not saccate; petals absent, rarely present, white, subequaling sepals; claw obsolete; filaments slender, unappendaged; pollen 3-colpate; ovules 24–50 per ovary. Fruits dehiscent siliques, linear, latiseptate, unsegmented; septum complete; styles distinct; stigma entire. Seeds biseriate; cotyledons incumbent. <italic>x</italic> = 7.</p></tp:treatment-sec><tp:treatment-sec sec-type="distribution" id="SECID0ENTAG"><title>Distribution.</title><p><italic><tp:taxon-name><tp:taxon-name-part taxon-name-part-type="genus" reg="Schrenkiella">Schrenkiella</tp:taxon-name-part><tp:taxon-name-part taxon-name-part-type="species" reg="parvula">parvula</tp:taxon-name-part></tp:taxon-name></italic> (Schrenk) D.A.German &amp; Al-Shehbaz is sporadically distributed in Armenia, Azerbaijan, Iran, Kazakhstan, Russia, Turkey, Turkmenistan, and Uzbekistan.</p><sec sec-type="4. Further tribal comments" id="SECID0E5TAG"><title>4. Further tribal comments</title><p>The following alphabetical tribal discussions are based on the phylogenies of <xref ref-type="bibr" rid="B20">Hendriks et al. (2022)</xref>, along with comparison of the recent family-wide phylogenies of <xref ref-type="bibr" rid="B32">Nikolov et al. (2019)</xref>, <xref ref-type="bibr" rid="B39">Walden et al. (2020)</xref>, and few earlier ones. Generic limits and species number closely follow BrassiBase (<xref ref-type="bibr" rid="B27">Kiefer et al. 2014</xref>) with some updating. As above, tribal names are followed in parenthesis by numbers of genera and species, and those that showed no conflict with previous phylogenies are not discussed here. They include <tp:taxon-name><tp:taxon-name-part taxon-name-part-type="tribe">Anastaticeae</tp:taxon-name-part></tp:taxon-name> (13: 67), <tp:taxon-name><tp:taxon-name-part taxon-name-part-type="tribe">Aphragmeae</tp:taxon-name-part></tp:taxon-name> (1: 13), <tp:taxon-name><tp:taxon-name-part taxon-name-part-type="tribe">Biscutelleae</tp:taxon-name-part></tp:taxon-name> (5: 74), <tp:taxon-name><tp:taxon-name-part taxon-name-part-type="tribe">Boechereae</tp:taxon-name-part></tp:taxon-name> (9: 125), <tp:taxon-name><tp:taxon-name-part taxon-name-part-type="tribe">Buniadeae</tp:taxon-name-part></tp:taxon-name> (1: 2), <tp:taxon-name><tp:taxon-name-part taxon-name-part-type="tribe">Calepineae</tp:taxon-name-part></tp:taxon-name> (3: 9), <tp:taxon-name><tp:taxon-name-part taxon-name-part-type="tribe">Cardamineae</tp:taxon-name-part></tp:taxon-name> (14: 344), <tp:taxon-name><tp:taxon-name-part taxon-name-part-type="tribe">Chorisporeae</tp:taxon-name-part></tp:taxon-name> (4: 56), <tp:taxon-name><tp:taxon-name-part taxon-name-part-type="tribe">Cochlearieae</tp:taxon-name-part></tp:taxon-name> (2: 29), <tp:taxon-name><tp:taxon-name-part taxon-name-part-type="tribe">Coluteocarpeae</tp:taxon-name-part></tp:taxon-name> (1–12: 130), <tp:taxon-name><tp:taxon-name-part taxon-name-part-type="tribe">Crucihimalayeae</tp:taxon-name-part></tp:taxon-name> (3: 15), <tp:taxon-name><tp:taxon-name-part taxon-name-part-type="tribe">Erysimeae</tp:taxon-name-part></tp:taxon-name> (1: 274), <tp:taxon-name><tp:taxon-name-part taxon-name-part-type="tribe">Euclidieae</tp:taxon-name-part></tp:taxon-name> (30: 155), <tp:taxon-name><tp:taxon-name-part taxon-name-part-type="tribe">Eutremeae</tp:taxon-name-part></tp:taxon-name> (1: 44), <tp:taxon-name><tp:taxon-name-part taxon-name-part-type="tribe">Halimolobeae</tp:taxon-name-part></tp:taxon-name> (5: 39), <tp:taxon-name><tp:taxon-name-part taxon-name-part-type="tribe">Heliophileae</tp:taxon-name-part></tp:taxon-name> (1: 105), <tp:taxon-name><tp:taxon-name-part taxon-name-part-type="tribe">Hesperideae</tp:taxon-name-part></tp:taxon-name> (1: 52), <tp:taxon-name><tp:taxon-name-part taxon-name-part-type="tribe">Isatideae</tp:taxon-name-part></tp:taxon-name> (5: 99), <tp:taxon-name><tp:taxon-name-part taxon-name-part-type="tribe">Kernereae</tp:taxon-name-part></tp:taxon-name> (3: 3), <tp:taxon-name><tp:taxon-name-part taxon-name-part-type="tribe">Lepidieae</tp:taxon-name-part></tp:taxon-name> (1: 268), <tp:taxon-name><tp:taxon-name-part taxon-name-part-type="tribe">Malcolmieae</tp:taxon-name-part></tp:taxon-name> (1: 6), <tp:taxon-name><tp:taxon-name-part taxon-name-part-type="tribe">Megacarpaeeae</tp:taxon-name-part></tp:taxon-name> (2: 11), <tp:taxon-name><tp:taxon-name-part taxon-name-part-type="tribe">Microlepidieae</tp:taxon-name-part></tp:taxon-name> (15: 57), <tp:taxon-name><tp:taxon-name-part taxon-name-part-type="tribe">Notothlaspideae</tp:taxon-name-part></tp:taxon-name> (1: 3), <tp:taxon-name><tp:taxon-name-part taxon-name-part-type="tribe">Oreophytoneae</tp:taxon-name-part></tp:taxon-name> (2: 7), <tp:taxon-name><tp:taxon-name-part taxon-name-part-type="tribe">Physarieae</tp:taxon-name-part></tp:taxon-name> (7: 133), <tp:taxon-name><tp:taxon-name-part taxon-name-part-type="tribe">Schizopetaleae</tp:taxon-name-part></tp:taxon-name> (4: 21), <tp:taxon-name><tp:taxon-name-part taxon-name-part-type="tribe">Shehbazieae</tp:taxon-name-part></tp:taxon-name> (1: 1), <tp:taxon-name><tp:taxon-name-part taxon-name-part-type="tribe">Sisymbrieae</tp:taxon-name-part></tp:taxon-name> (1: 49), <tp:taxon-name><tp:taxon-name-part taxon-name-part-type="tribe">Smelowskieae</tp:taxon-name-part></tp:taxon-name> (1: 25), <tp:taxon-name><tp:taxon-name-part taxon-name-part-type="tribe">Stevenieae</tp:taxon-name-part></tp:taxon-name> (2: 10), <tp:taxon-name><tp:taxon-name-part taxon-name-part-type="tribe">Thelypodieae</tp:taxon-name-part></tp:taxon-name> (34: 235), <tp:taxon-name><tp:taxon-name-part taxon-name-part-type="tribe">Thlaspideae</tp:taxon-name-part></tp:taxon-name> (13: 39), <tp:taxon-name><tp:taxon-name-part taxon-name-part-type="tribe">Turritideae</tp:taxon-name-part></tp:taxon-name> (1: 2), and <tp:taxon-name><tp:taxon-name-part taxon-name-part-type="tribe">Yinshanieae</tp:taxon-name-part></tp:taxon-name> (1: 4).</p><p><bold>Aethionemeae</bold> (1: 58). The tribe is distributed primarily in SW Asia and the Mediterranean region, with the center of greatest diversity located in Turkey, in which 23 of the 40 species are endemic. All previous molecular studies have supported the tribal position as a sister clade to the rest of the <tp:taxon-name><tp:taxon-name-part taxon-name-part-type="family">Brassicaceae</tp:taxon-name-part></tp:taxon-name> recognized above at subfamilial level.</p><p><bold><tp:taxon-name><tp:taxon-name-part taxon-name-part-type="tribe">Alysseae</tp:taxon-name-part></tp:taxon-name></bold> (24: 282). The tribe is almost exclusively distributed in Eurasia, with several native species in North Africa and one in North America. The largest and most complex genera are <italic><tp:taxon-name><tp:taxon-name-part taxon-name-part-type="genus" reg="Alyssum">Alyssum</tp:taxon-name-part></tp:taxon-name></italic> L. and <italic><tp:taxon-name><tp:taxon-name-part taxon-name-part-type="genus" reg="Odontarrhena">Odontarrhena</tp:taxon-name-part></tp:taxon-name></italic> C.A. Mey. ex Ledeb. with about 114 and 91 species, respectively. The tribe has recently been revised by <xref ref-type="bibr" rid="B38">Španiel et al. (2015)</xref>, and its database AlyBase (<ext-link xmlns:xlink="http://www.w3.org/1999/xlink" xlink:type="simple" ext-link-type="uri" xlink:href="http://www.alysseae.sav.sk">www.alysseae.sav.sk</ext-link>; <xref ref-type="bibr" rid="B38">Španiel et al. 2015</xref>) should be consulted for further data and updates. All except <italic><tp:taxon-name><tp:taxon-name-part taxon-name-part-type="genus" reg="Brachypus">Brachypus</tp:taxon-name-part></tp:taxon-name></italic> Ledeb. (1 sp.), <italic><tp:taxon-name><tp:taxon-name-part taxon-name-part-type="genus" reg="Galitzkya">Galitzkya</tp:taxon-name-part></tp:taxon-name></italic> V.V. Botschantz. (3 spp.), and <italic><tp:taxon-name><tp:taxon-name-part taxon-name-part-type="genus" reg="Takhtajaniella">Takhtajaniella</tp:taxon-name-part></tp:taxon-name></italic> V.E. Avet. (1 sp.) are included in the phylogeny by <xref ref-type="bibr" rid="B20">Hendriks et al. (2022)</xref>.</p><p><bold><tp:taxon-name><tp:taxon-name-part taxon-name-part-type="tribe">Alyssopsideae</tp:taxon-name-part></tp:taxon-name></bold> (4: 9). A small Asian tribe distributed predominantly in Afghanistan, Azerbaijan, Iran, Tajikistan, and Turkmenistan. It is monophyletic in <xref ref-type="bibr" rid="B20">Hendriks et al. (2022)</xref> and a sister clade to <italic><tp:taxon-name><tp:taxon-name-part taxon-name-part-type="genus" reg="Chrysochamela">Chrysochamela</tp:taxon-name-part></tp:taxon-name></italic> and together are sister to <italic><tp:taxon-name><tp:taxon-name-part taxon-name-part-type="genus" reg="Pseudoarabidopsis">Pseudoarabidopsis</tp:taxon-name-part></tp:taxon-name></italic>. These two genera belong to paraphyletic <tp:taxon-name><tp:taxon-name-part taxon-name-part-type="tribe">Camelineae</tp:taxon-name-part></tp:taxon-name> III and together are sister to the <tp:taxon-name><tp:taxon-name-part taxon-name-part-type="tribe">Turritideae</tp:taxon-name-part></tp:taxon-name> (2 spp.). The sister relationship of <italic><tp:taxon-name><tp:taxon-name-part taxon-name-part-type="genus" reg="Pesudoarabidopsis">Pesudoarabidopsis</tp:taxon-name-part></tp:taxon-name></italic> to the <tp:taxon-name><tp:taxon-name-part taxon-name-part-type="tribe">Turritideae</tp:taxon-name-part></tp:taxon-name> was demonstrated earlier by <xref ref-type="bibr" rid="B39">Walden et al. (2020)</xref> who showed that their clade is distinct from the <tp:taxon-name><tp:taxon-name-part taxon-name-part-type="tribe">Camelineae</tp:taxon-name-part></tp:taxon-name> including the generic type <italic><tp:taxon-name><tp:taxon-name-part taxon-name-part-type="genus" reg="Camelina">Camelina</tp:taxon-name-part></tp:taxon-name></italic>. It is clear that these taxa do not belong to the <tp:taxon-name><tp:taxon-name-part taxon-name-part-type="tribe">Camelineae</tp:taxon-name-part></tp:taxon-name> s. str. (<xref ref-type="bibr" rid="B20">Hendriks et al. 2022</xref>), but further studies are needed to explore whether they are well supported within <tp:taxon-name><tp:taxon-name-part taxon-name-part-type="tribe">Alyssopsideae</tp:taxon-name-part></tp:taxon-name>.</p><p><bold><tp:taxon-name><tp:taxon-name-part taxon-name-part-type="tribe">Anchonieae</tp:taxon-name-part></tp:taxon-name></bold> (9: 75). Except for several species of <italic><tp:taxon-name><tp:taxon-name-part taxon-name-part-type="genus" reg="Matthiola">Matthiola</tp:taxon-name-part></tp:taxon-name></italic> W.T. Aiton in Europe, the tribe is distributed primarily in SW and C Asia, and Africa. Only monospecific <italic><tp:taxon-name><tp:taxon-name-part taxon-name-part-type="genus" reg="Eremoblastus">Eremoblastus</tp:taxon-name-part></tp:taxon-name></italic> Botsch. is not covered in <xref ref-type="bibr" rid="B20">Hendriks et al. (2022)</xref>. The generic type, <italic><tp:taxon-name><tp:taxon-name-part taxon-name-part-type="genus" reg="Anchonium">Anchonium</tp:taxon-name-part></tp:taxon-name></italic> DC., has recently been reduced to synonymy of the earlier-published <italic><tp:taxon-name><tp:taxon-name-part taxon-name-part-type="genus" reg="Sterigmostemum">Sterigmostemum</tp:taxon-name-part></tp:taxon-name></italic> M. Bieb. (<xref ref-type="bibr" rid="B15">German and Al-Shehbaz 2017</xref>). The tribe is characterized by the presence of multicellular-multiseriate glands, though apparently these structures were independently lost in <italic><tp:taxon-name><tp:taxon-name-part taxon-name-part-type="genus" reg="Veselskya">Veselskya</tp:taxon-name-part></tp:taxon-name></italic> Opiz (1 sp.), one species of <italic><tp:taxon-name><tp:taxon-name-part taxon-name-part-type="genus" reg="Sterigmostemum">Sterigmostemum</tp:taxon-name-part></tp:taxon-name></italic>, and some species of <italic><tp:taxon-name><tp:taxon-name-part taxon-name-part-type="genus" reg="Matthiola">Matthiola</tp:taxon-name-part></tp:taxon-name></italic> (ca. 56 spp.). Such glands are also found in the related tribes <tp:taxon-name><tp:taxon-name-part taxon-name-part-type="tribe">Chorisporeae</tp:taxon-name-part></tp:taxon-name> and <tp:taxon-name><tp:taxon-name-part taxon-name-part-type="tribe">Dontostemoneae</tp:taxon-name-part></tp:taxon-name>.</p><p><bold><tp:taxon-name><tp:taxon-name-part taxon-name-part-type="tribe">Arabideae</tp:taxon-name-part></tp:taxon-name></bold> (18: 559). The tribe is the largest and most complex in the family. It includes ten monospecific genera, and <italic><tp:taxon-name><tp:taxon-name-part taxon-name-part-type="genus" reg="Draba">Draba</tp:taxon-name-part></tp:taxon-name></italic> L. (ca. 410 spp.), <italic><tp:taxon-name><tp:taxon-name-part taxon-name-part-type="genus" reg="Arabis">Arabis</tp:taxon-name-part></tp:taxon-name></italic> L. (ca. 100 spp.), and <italic><tp:taxon-name><tp:taxon-name-part taxon-name-part-type="genus" reg="Aubrieta">Aubrieta</tp:taxon-name-part></tp:taxon-name></italic> Adans. (23 spp.) are the most species rich ones. The tribe has been the focal topic for the Koch lab (Heidelberg University) for about three decades and despite carving nearly a dozen segregates into several tribes, <italic><tp:taxon-name><tp:taxon-name-part taxon-name-part-type="genus" reg="Arabis">Arabis</tp:taxon-name-part></tp:taxon-name></italic> still needs further focus and taxonomic adjustments are under consideration (see <xref ref-type="bibr" rid="B28">Koch et al. 2022</xref> for references).</p><p><bold><tp:taxon-name><tp:taxon-name-part taxon-name-part-type="tribe">Asteae</tp:taxon-name-part></tp:taxon-name></bold> (2: 2). The findings of <xref ref-type="bibr" rid="B20">Hendriks et al. (2022)</xref> strongly justify merging the Mexican monospecific tribe <tp:taxon-name><tp:taxon-name-part taxon-name-part-type="tribe">Scoliaxoneae</tp:taxon-name-part></tp:taxon-name> with the earlier published <tp:taxon-name><tp:taxon-name-part taxon-name-part-type="tribe">Asteae</tp:taxon-name-part></tp:taxon-name>. That clade is most closely related to the South American CES clade <italic>sensu</italic><xref ref-type="bibr" rid="B33">Salariato et al. (2016)</xref>. These findings are in full agreement with those of <xref ref-type="bibr" rid="B39">Walden et al. (2020)</xref>, but not closely related to the European <tp:taxon-name><tp:taxon-name-part taxon-name-part-type="tribe">Kernereae</tp:taxon-name-part></tp:taxon-name>, a tribe more closely related to the <tp:taxon-name><tp:taxon-name-part taxon-name-part-type="tribe">Cochlearieae</tp:taxon-name-part></tp:taxon-name>, <tp:taxon-name><tp:taxon-name-part taxon-name-part-type="tribe">Conringieae</tp:taxon-name-part></tp:taxon-name>, and <tp:taxon-name><tp:taxon-name-part taxon-name-part-type="tribe">Coluteocarpeae</tp:taxon-name-part></tp:taxon-name> in <xref ref-type="bibr" rid="B20">Hendriks et al. (2022)</xref>.</p><p><bold><tp:taxon-name><tp:taxon-name-part taxon-name-part-type="tribe">Brassiceae</tp:taxon-name-part></tp:taxon-name></bold> (53: 243). The tribe has been recognized by all authors since it was established by <xref ref-type="bibr" rid="B8">de Candolle (1821)</xref>. With the exception of a few genera (e.g., <italic><tp:taxon-name><tp:taxon-name-part taxon-name-part-type="genus" reg="Ammosperma">Ammosperma</tp:taxon-name-part></tp:taxon-name></italic> Hook.f., <italic><tp:taxon-name><tp:taxon-name-part taxon-name-part-type="genus" reg="Bivonaea">Bivonaea</tp:taxon-name-part></tp:taxon-name></italic> DC., <italic><tp:taxon-name><tp:taxon-name-part taxon-name-part-type="genus" reg="Horwoodia">Horwoodia</tp:taxon-name-part></tp:taxon-name></italic> Turrill, and <italic><tp:taxon-name><tp:taxon-name-part taxon-name-part-type="genus" reg="Pseuderucaria">Pseuderucaria</tp:taxon-name-part></tp:taxon-name></italic> O.E. Schulz), the plants have conduplicate cotyledons and/or segmented (heteroarthrocarpous) fruits. All except four genera (<italic><tp:taxon-name><tp:taxon-name-part taxon-name-part-type="genus" reg="Cordylocarpus">Cordylocarpus</tp:taxon-name-part></tp:taxon-name></italic> Desf., <italic><tp:taxon-name><tp:taxon-name-part taxon-name-part-type="genus" reg="Fezia">Fezia</tp:taxon-name-part></tp:taxon-name></italic> Pit. ex Batt., <italic><tp:taxon-name><tp:taxon-name-part taxon-name-part-type="genus" reg="Muricaria">Muricaria</tp:taxon-name-part></tp:taxon-name></italic> Desv., and <italic><tp:taxon-name><tp:taxon-name-part taxon-name-part-type="genus" reg="Rytidocarpus">Rytidocarpus</tp:taxon-name-part></tp:taxon-name></italic> Coss.) were included in <xref ref-type="bibr" rid="B20">Hendriks et al. (2022)</xref>. Unlike the findings of <xref ref-type="bibr" rid="B39">Walden et al. (2020)</xref> based on chloroplast data, <italic><tp:taxon-name><tp:taxon-name-part taxon-name-part-type="genus" reg="Bivonaea">Bivonaea</tp:taxon-name-part></tp:taxon-name></italic> was placed as sister to the tribe <tp:taxon-name><tp:taxon-name-part taxon-name-part-type="tribe">Fourraeeae</tp:taxon-name-part></tp:taxon-name>.</p><p>Monophyly of <italic><tp:taxon-name><tp:taxon-name-part taxon-name-part-type="genus" reg="Brassica">Brassica</tp:taxon-name-part></tp:taxon-name></italic> is established based on most recent molecular phylogenies (e.g., <xref ref-type="bibr" rid="B20">Hendriks et al. 2022</xref>). About a dozen species of <italic><tp:taxon-name><tp:taxon-name-part taxon-name-part-type="genus" reg="Brassica">Brassica</tp:taxon-name-part></tp:taxon-name></italic> have been transferred to <italic><tp:taxon-name><tp:taxon-name-part taxon-name-part-type="genus" reg="Guenthera">Guenthera</tp:taxon-name-part></tp:taxon-name></italic> Andrz., but monophyly of the latter with additional species needs to be established. Two other genera of the tribe, <italic><tp:taxon-name><tp:taxon-name-part taxon-name-part-type="genus" reg="Diplotaxis">Diplotaxis</tp:taxon-name-part></tp:taxon-name></italic> DC. and <italic><tp:taxon-name><tp:taxon-name-part taxon-name-part-type="genus" reg="Erucastrum">Erucastrum</tp:taxon-name-part></tp:taxon-name></italic> C. Presl, remain artificially delimited, and similar studies are needed to accurately define their boundaries.</p><p><bold><tp:taxon-name><tp:taxon-name-part taxon-name-part-type="tribe">Camelineae</tp:taxon-name-part></tp:taxon-name></bold> (4: 16). As shown by <xref ref-type="bibr" rid="B20">Hendriks et al. (2022)</xref>, the <tp:taxon-name><tp:taxon-name-part taxon-name-part-type="tribe">Camelineae</tp:taxon-name-part></tp:taxon-name> as hitherto accepted are paraphyletic, of which <tp:taxon-name><tp:taxon-name-part taxon-name-part-type="tribe">Camelineae</tp:taxon-name-part></tp:taxon-name> I includes <italic><tp:taxon-name><tp:taxon-name-part taxon-name-part-type="genus" reg="Camelina">Camelina</tp:taxon-name-part></tp:taxon-name></italic> (8 spp.), <italic><tp:taxon-name><tp:taxon-name-part taxon-name-part-type="genus" reg="Capsella">Capsella</tp:taxon-name-part></tp:taxon-name></italic> Medik. (5 spp.), <italic><tp:taxon-name><tp:taxon-name-part taxon-name-part-type="genus" reg="Catolobus">Catolobus</tp:taxon-name-part></tp:taxon-name></italic> (1 sp.), and <italic><tp:taxon-name><tp:taxon-name-part taxon-name-part-type="genus" reg="Neslia">Neslia</tp:taxon-name-part></tp:taxon-name></italic> Desv. (2 spp.). <tp:taxon-name><tp:taxon-name-part taxon-name-part-type="tribe">Camelineae</tp:taxon-name-part></tp:taxon-name> III is discussed above in connection with the <tp:taxon-name><tp:taxon-name-part taxon-name-part-type="tribe">Alyssopsideae</tp:taxon-name-part></tp:taxon-name>. Finally, <tp:taxon-name><tp:taxon-name-part taxon-name-part-type="tribe">Camelineae</tp:taxon-name-part></tp:taxon-name> II includes only <italic><tp:taxon-name><tp:taxon-name-part taxon-name-part-type="genus" reg="Arabidopsis">Arabidopsis</tp:taxon-name-part></tp:taxon-name></italic>, which is shown in <xref ref-type="bibr" rid="B20">Hendriks et al. (2022)</xref> and some earlier studies to form a distinct clade from the rest of the <tp:taxon-name><tp:taxon-name-part taxon-name-part-type="tribe">Camelineae</tp:taxon-name-part></tp:taxon-name> and recognized above in its own tribe. With the exclusion of <tp:taxon-name><tp:taxon-name-part taxon-name-part-type="tribe">Camelineae</tp:taxon-name-part></tp:taxon-name> II and III, the tribal description of <tp:taxon-name><tp:taxon-name-part taxon-name-part-type="tribe">Camelineae</tp:taxon-name-part></tp:taxon-name> s.str. is updated below:</p><p>Herbs, annual or perennial. <tp:taxon-name><tp:taxon-name-part taxon-name-part-type="tribe">Trichomes</tp:taxon-name-part></tp:taxon-name> stalked or sessile, stellate, dendritic, or forked, sometimes mixed with simple ones. Multicellular glands absent. Cauline leaves sessile, mostly entire, auriculate or sagittate at base. Racemes ebracteate, often elongated in fruit. Flowers actinomorphic; sepals erect to spreading, lateral pair often not saccate at base; petals white, yellow, orange, pink, or purple, often with a distinct claw; filaments unappendaged, wingless; pollen 3-colpate; ovules 2–40 per ovary. Fruits silicles or siliques, dehiscent or indehiscent, latiseptate, terete, or angustiseptate, unsegmented; styles often distinct; stigma entire or rarely 2-lobed. Seeds biseriate, uniseriate, or aseriate; cotyledons incumbent or rarely accumbent.</p><p><bold><tp:taxon-name><tp:taxon-name-part taxon-name-part-type="tribe">Conringieae</tp:taxon-name-part></tp:taxon-name></bold> (1: 3) vs. <bold><tp:taxon-name><tp:taxon-name-part taxon-name-part-type="tribe">Plagiolobeae</tp:taxon-name-part></tp:taxon-name></bold> (1: 5). The <tp:taxon-name><tp:taxon-name-part taxon-name-part-type="tribe">Conringieae</tp:taxon-name-part></tp:taxon-name><italic>sensu</italic><xref ref-type="bibr" rid="B1">Al-Shehbaz (2012)</xref> was broadly delimited to encompass a heterogenous assembly of the genera <italic><tp:taxon-name><tp:taxon-name-part taxon-name-part-type="genus" reg="Conringia">Conringia</tp:taxon-name-part></tp:taxon-name></italic> (6 spp.) and <italic><tp:taxon-name><tp:taxon-name-part taxon-name-part-type="genus" reg="Zuvanda">Zuvanda</tp:taxon-name-part></tp:taxon-name></italic> (3 spp.). The findings of <xref ref-type="bibr" rid="B20">Hendriks et al. (2022)</xref> agree with those of <xref ref-type="bibr" rid="B39">Walden et al. (2020)</xref> and <xref ref-type="bibr" rid="B32">Nikolov et al. (2019)</xref> in that the <tp:taxon-name><tp:taxon-name-part taxon-name-part-type="tribe">Conringieae</tp:taxon-name-part></tp:taxon-name> s.l. is not monophyletic. Based on the molecular findings and re-evaluation of morphology in light of those studies, one species, <italic><tp:taxon-name><tp:taxon-name-part taxon-name-part-type="genus" reg="Conringia">C.</tp:taxon-name-part><tp:taxon-name-part taxon-name-part-type="species" reg="planisiliqua">planisiliqua</tp:taxon-name-part></tp:taxon-name></italic>, was assigned to the genus <italic><tp:taxon-name><tp:taxon-name-part taxon-name-part-type="genus" reg="Iljinskaea">Iljinskaea</tp:taxon-name-part></tp:taxon-name></italic> (<xref ref-type="bibr" rid="B3">Al-Shehbaz et al. 2021</xref>) of the <tp:taxon-name><tp:taxon-name-part taxon-name-part-type="tribe">Isatideae</tp:taxon-name-part></tp:taxon-name>, <italic><tp:taxon-name><tp:taxon-name-part taxon-name-part-type="genus" reg="Zuvanda">Zuvanda</tp:taxon-name-part></tp:taxon-name></italic> and three species of <italic><tp:taxon-name><tp:taxon-name-part taxon-name-part-type="genus" reg="Conringia">Conringia</tp:taxon-name-part></tp:taxon-name></italic> are currently recognized as five species of <italic><tp:taxon-name><tp:taxon-name-part taxon-name-part-type="genus" reg="Plagioloba">Plagioloba</tp:taxon-name-part></tp:taxon-name></italic> of the tribe <tp:taxon-name><tp:taxon-name-part taxon-name-part-type="tribe">Plagiolobeae</tp:taxon-name-part></tp:taxon-name> (<xref ref-type="bibr" rid="B12">German 2021</xref>; <xref ref-type="bibr" rid="B13">German 2022</xref>; <xref ref-type="bibr" rid="B26">Khosravi et al. 2022</xref>), and the remaining three species of <italic><tp:taxon-name><tp:taxon-name-part taxon-name-part-type="genus" reg="Corningia">Corningia</tp:taxon-name-part></tp:taxon-name></italic> are retained in the genus. The <tp:taxon-name><tp:taxon-name-part taxon-name-part-type="tribe">Conringieae</tp:taxon-name-part></tp:taxon-name> differs from the <tp:taxon-name><tp:taxon-name-part taxon-name-part-type="tribe">Plagiolobeae</tp:taxon-name-part></tp:taxon-name> by having 4- to 8-angled (vs. terete) fruits and entire (vs. slightly to prominently 2-lobed) stigmas with connivent (or sometimes decurrent) lobes.</p><p><bold><tp:taxon-name><tp:taxon-name-part taxon-name-part-type="tribe">Cremolobeae</tp:taxon-name-part></tp:taxon-name></bold> (4: 32). As currently recognized (<xref ref-type="bibr" rid="B33">Salariato et al. 2016</xref>; <xref ref-type="bibr" rid="B34">Salariato et al. 2020</xref>), the tribe includes the genera <italic><tp:taxon-name><tp:taxon-name-part taxon-name-part-type="genus" reg="Aimara">Aimara</tp:taxon-name-part></tp:taxon-name></italic> Salariato &amp; Al-Shehbaz (1 sp.), <italic><tp:taxon-name><tp:taxon-name-part taxon-name-part-type="genus" reg="Cremolobus">Cremolobus</tp:taxon-name-part></tp:taxon-name></italic> (5 spp.), <italic><tp:taxon-name><tp:taxon-name-part taxon-name-part-type="genus" reg="Menonvillea">Menonvillea</tp:taxon-name-part></tp:taxon-name></italic> (24 spp.), and <italic><tp:taxon-name><tp:taxon-name-part taxon-name-part-type="genus" reg="Yunkia">Yunkia</tp:taxon-name-part></tp:taxon-name></italic> Salariato &amp; Al-Shehbaz (2 spp.). <xref ref-type="bibr" rid="B20">Hendriks et al. (2022)</xref> included five species of the tribe that belong to the first three genera, and their findings support the monophyly of the tribe, as did the above studies of <xref ref-type="bibr" rid="B33">Salariato et al. (2016</xref>, <xref ref-type="bibr" rid="B34">2020</xref>). However, <xref ref-type="bibr" rid="B39">Walden et al. (2020)</xref> showed that <italic><tp:taxon-name><tp:taxon-name-part taxon-name-part-type="genus" reg="Menonvillea">Menonvillea</tp:taxon-name-part></tp:taxon-name></italic> did not fall with the rest of the tribe, and further studies are definitely needed (see tribe <tp:taxon-name><tp:taxon-name-part taxon-name-part-type="tribe">Eudemeae</tp:taxon-name-part></tp:taxon-name> below).</p><p><bold><tp:taxon-name><tp:taxon-name-part taxon-name-part-type="tribe">Descurainieae</tp:taxon-name-part></tp:taxon-name></bold> (6: 48). Except for the monospecific Patagonian <italic><tp:taxon-name><tp:taxon-name-part taxon-name-part-type="genus" reg="Trichotolinum">Trichotolinum</tp:taxon-name-part></tp:taxon-name></italic> O.E. Schulz, which has not yet been included in any phylogenetic studies, the position of other five genera in <xref ref-type="bibr" rid="B20">Hendriks et al. (2022)</xref> agrees with earlier studies.</p><p><bold><tp:taxon-name><tp:taxon-name-part taxon-name-part-type="tribe">Dontostemoneae</tp:taxon-name-part></tp:taxon-name></bold> (2: 14). Position of <tp:taxon-name><tp:taxon-name-part taxon-name-part-type="tribe">Dontostemoneae</tp:taxon-name-part></tp:taxon-name>, <tp:taxon-name><tp:taxon-name-part taxon-name-part-type="tribe">Chorisporeae</tp:taxon-name-part></tp:taxon-name>, and their intertribal hybrid <tp:taxon-name><tp:taxon-name-part taxon-name-part-type="tribe">Shehbazieae</tp:taxon-name-part></tp:taxon-name> are in full agreement with the initial findings by <xref ref-type="bibr" rid="B16">German and Friesen (2014)</xref> and <xref ref-type="bibr" rid="B39">Walden et al. (2020)</xref>. In contrast to these consistent findings, <xref ref-type="bibr" rid="B29">Liu et al. (2021)</xref> probably erroneously considered <italic><tp:taxon-name><tp:taxon-name-part taxon-name-part-type="genus" reg="Shehbazia">Shehbazia</tp:taxon-name-part></tp:taxon-name></italic> D.A. German as member of the paraphyletic <tp:taxon-name><tp:taxon-name-part taxon-name-part-type="tribe">Chorisporeae</tp:taxon-name-part></tp:taxon-name>.</p><p><bold><tp:taxon-name><tp:taxon-name-part taxon-name-part-type="tribe">Eudemeae</tp:taxon-name-part></tp:taxon-name></bold> (9: 40). Hendriks et al’s. (2022) sampling of five species of five genera supports the monophyly of this tribe. Together with the other exclusively South American tribes, <tp:taxon-name><tp:taxon-name-part taxon-name-part-type="tribe">Cremolobeae</tp:taxon-name-part></tp:taxon-name> (see above) and <tp:taxon-name><tp:taxon-name-part taxon-name-part-type="tribe">Schizopetaleae</tp:taxon-name-part></tp:taxon-name> of the CES clade <italic>sensu</italic><xref ref-type="bibr" rid="B33">Salariato et al. (2016)</xref> and North American <tp:taxon-name><tp:taxon-name-part taxon-name-part-type="tribe">Asteae</tp:taxon-name-part></tp:taxon-name>, the group forms a monophyletic New World clade. Such generic relationship was first observed by <xref ref-type="bibr" rid="B39">Walden et al. (2020)</xref> who demonstrated that <italic><tp:taxon-name><tp:taxon-name-part taxon-name-part-type="genus" reg="Menonvillea">Menonvillea</tp:taxon-name-part></tp:taxon-name></italic> falls outside the <tp:taxon-name><tp:taxon-name-part taxon-name-part-type="tribe">Cremolobeae</tp:taxon-name-part></tp:taxon-name>. <xref ref-type="bibr" rid="B35">Salariato et al. (2022)</xref> showed that <italic><tp:taxon-name><tp:taxon-name-part taxon-name-part-type="genus" reg="Alshehbazia">Alshehbazia</tp:taxon-name-part></tp:taxon-name></italic> Salariato &amp; Zuloaga (3 spp.), <italic><tp:taxon-name><tp:taxon-name-part taxon-name-part-type="genus" reg="Aschersoniodoxa">Aschersoniodoxa</tp:taxon-name-part></tp:taxon-name></italic> Gilg &amp; Muschl. (3 spp.), <italic><tp:taxon-name><tp:taxon-name-part taxon-name-part-type="genus" reg="Gongylis">Gongylis</tp:taxon-name-part></tp:taxon-name></italic> Theophr. ex Molinari &amp; Sánchez Och. (1 sp.), <italic><tp:taxon-name><tp:taxon-name-part taxon-name-part-type="genus" reg="Onuris">Onuris</tp:taxon-name-part></tp:taxon-name></italic> Phil. (5 spp.), and <italic><tp:taxon-name><tp:taxon-name-part taxon-name-part-type="genus" reg="Xerodraba">Xerodraba</tp:taxon-name-part></tp:taxon-name></italic> Skottsb. (5 spp.) are monophyletic, whereas <italic><tp:taxon-name><tp:taxon-name-part taxon-name-part-type="genus" reg="Brayopsis">Brayopsis</tp:taxon-name-part></tp:taxon-name></italic> (9 spp.), <italic><tp:taxon-name><tp:taxon-name-part taxon-name-part-type="genus" reg="Dactylocardamum">Dactylocardamum</tp:taxon-name-part></tp:taxon-name></italic> Al-Shehbaz (2 spp.), <italic><tp:taxon-name><tp:taxon-name-part taxon-name-part-type="genus" reg="Eudema">Eudema</tp:taxon-name-part></tp:taxon-name></italic> Humb. &amp; Bonpl. (4 spp.), and <italic><tp:taxon-name><tp:taxon-name-part taxon-name-part-type="genus" reg="Stenodraba">Stenodraba</tp:taxon-name-part></tp:taxon-name></italic> O.E. Schulz (8 spp.) are polyphyletic. Clearly, the entire complex is much in need of further studies based on extensive sampling of most species of the entire complex.</p><p><bold><tp:taxon-name><tp:taxon-name-part taxon-name-part-type="tribe">Fourraeeae</tp:taxon-name-part></tp:taxon-name></bold> (2: 3) This tribe has recently been established by <xref ref-type="bibr" rid="B28">Koch et al. (2022)</xref> to accommodate three species previously assigned to <italic><tp:taxon-name><tp:taxon-name-part taxon-name-part-type="genus" reg="Arabis">Arabis</tp:taxon-name-part></tp:taxon-name></italic>. Those authors discussed previously published extensive molecular studies that did not support the placement of those species within <italic><tp:taxon-name><tp:taxon-name-part taxon-name-part-type="genus" reg="Arabis">Arabis</tp:taxon-name-part></tp:taxon-name></italic>. The group includes the European <italic><tp:taxon-name><tp:taxon-name-part taxon-name-part-type="genus" reg="Fourraea">Fourraea</tp:taxon-name-part><tp:taxon-name-part taxon-name-part-type="species" reg="alpina">alpina</tp:taxon-name-part></tp:taxon-name></italic> (L.) Greuter &amp; Burdet and two Moroccan species assigned to the new genus <italic><tp:taxon-name><tp:taxon-name-part taxon-name-part-type="genus" reg="Hurkaea">Hurkaea</tp:taxon-name-part></tp:taxon-name></italic> Al-Shehbaz, M.A. Koch, R. Karl &amp; D.A. German. The data of <xref ref-type="bibr" rid="B20">Hendriks et al. (2022)</xref> strongly support the recognition of this tribe.</p><p><bold><tp:taxon-name><tp:taxon-name-part taxon-name-part-type="tribe">Hillielleae</tp:taxon-name-part></tp:taxon-name></bold> (1: 11). The recently established <tp:taxon-name><tp:taxon-name-part taxon-name-part-type="tribe">Hillielleae</tp:taxon-name-part></tp:taxon-name> was previously part of the <tp:taxon-name><tp:taxon-name-part taxon-name-part-type="tribe">Yinshanieae</tp:taxon-name-part></tp:taxon-name>, but <xref ref-type="bibr" rid="B6">Chen et al. (2016)</xref> clearly showed that the two tribes are distantly related. <xref ref-type="bibr" rid="B39">Walden et al. (2020)</xref> confirmed the findings of Chen et al. and demonstrated that the <tp:taxon-name><tp:taxon-name-part taxon-name-part-type="tribe">Hillielleae</tp:taxon-name-part></tp:taxon-name> is sister to a clade containing the <tp:taxon-name><tp:taxon-name-part taxon-name-part-type="tribe">Iberideae</tp:taxon-name-part></tp:taxon-name> and <tp:taxon-name><tp:taxon-name-part taxon-name-part-type="tribe">Megacarpaeeae</tp:taxon-name-part></tp:taxon-name> but remotely related to the <tp:taxon-name><tp:taxon-name-part taxon-name-part-type="tribe">Biscutelleae</tp:taxon-name-part></tp:taxon-name>. However, <xref ref-type="bibr" rid="B20">Hendriks et al. (2022)</xref> showed that the <tp:taxon-name><tp:taxon-name-part taxon-name-part-type="tribe">Hillielleae</tp:taxon-name-part></tp:taxon-name> is sister to the clade including the last three tribes and together are sister to the <tp:taxon-name><tp:taxon-name-part taxon-name-part-type="tribe">Anastaticeae</tp:taxon-name-part></tp:taxon-name>.</p><p><bold><tp:taxon-name><tp:taxon-name-part taxon-name-part-type="tribe">Iberideae</tp:taxon-name-part></tp:taxon-name></bold> (2: 30). The tribe includes the primarily European <italic><tp:taxon-name><tp:taxon-name-part taxon-name-part-type="genus" reg="Iberis">Iberis</tp:taxon-name-part></tp:taxon-name></italic> L. (27 spp.) and <italic><tp:taxon-name><tp:taxon-name-part taxon-name-part-type="genus" reg="Teesdalia">Teesdalia</tp:taxon-name-part></tp:taxon-name></italic> (3 spp.). Only <xref ref-type="bibr" rid="B40">Warwick et al. (2010)</xref> included <italic><tp:taxon-name><tp:taxon-name-part taxon-name-part-type="genus" reg="Teesdalia">Teesdalia</tp:taxon-name-part></tp:taxon-name></italic> in their studies and showed it to form a sister clade to <italic><tp:taxon-name><tp:taxon-name-part taxon-name-part-type="genus" reg="Iberis">Iberis</tp:taxon-name-part></tp:taxon-name></italic> and thus placed both genera in the tribe <tp:taxon-name><tp:taxon-name-part taxon-name-part-type="tribe">Iberideae</tp:taxon-name-part></tp:taxon-name>. In <xref ref-type="bibr" rid="B20">Hendriks et al. (2022)</xref>, two species of <italic><tp:taxon-name><tp:taxon-name-part taxon-name-part-type="genus" reg="Teesdalia">Teesdalia</tp:taxon-name-part></tp:taxon-name></italic> and one of <italic><tp:taxon-name><tp:taxon-name-part taxon-name-part-type="genus" reg="Iberis">Iberis</tp:taxon-name-part></tp:taxon-name></italic> were sampled and the results showed them to be remotely related. Clearly a better sampling of <italic><tp:taxon-name><tp:taxon-name-part taxon-name-part-type="genus" reg="Iberis">Iberis</tp:taxon-name-part></tp:taxon-name></italic> ought to be done to check whether or not the two genera can be maintained in one tribe.</p></sec></tp:treatment-sec><ref-list><ref id="B20"><mixed-citation xmlns:xlink="http://www.w3.org/1999/xlink" xlink:type="simple"><person-group><name name-style="western"><surname>Hendriks</surname><given-names>KP</given-names></name><name name-style="western"><surname>Kiefer</surname><given-names>C</given-names></name><name name-style="western"><surname>Al-Shehbaz</surname><given-names>IA</given-names></name><name name-style="western"><surname>Bailey</surname><given-names>CD</given-names></name><name name-style="western"><surname>Hooft van Huysduynen</surname><given-names>A</given-names></name><name name-style="western"><surname>Nikolov</surname><given-names>LA</given-names></name><name name-style="western"><surname>Nauheimer</surname><given-names>L</given-names></name><name name-style="western"><surname>Zuntini</surname><given-names>AR</given-names></name><name name-style="western"><surname>German</surname><given-names>DA</given-names></name><name name-style="western"><surname>Franzke</surname><given-names>A</given-names></name><name name-style="western"><surname>Koch</surname><given-names>MA</given-names></name><name name-style="western"><surname>Lysak</surname><given-names>MA</given-names></name><name name-style="western"><surname>Toro-Núñez</surname><given-names>Ó</given-names></name><name name-style="western"><surname>Özüdoğru</surname><given-names>B</given-names></name><name name-style="western"><surname>Invernon</surname><given-names>VR</given-names></name><name name-style="western"><surname>Walden</surname><given-names>N</given-names></name><name name-style="western"><surname>Maurin</surname><given-names>O</given-names></name><name name-style="western"><surname>Hay</surname><given-names>NM</given-names></name><name name-style="western"><surname>Shushkov</surname><given-names>P</given-names></name><name name-style="western"><surname>Mandáková</surname><given-names>T</given-names></name><name name-style="western"><surname>Thulin</surname><given-names>M</given-names></name><name name-style="western"><surname>Windham</surname><given-names>MD</given-names></name><name name-style="western"><surname>Rešetnik</surname><given-names>I</given-names></name><name name-style="western"><surname>Španiel</surname><given-names>S</given-names></name><name name-style="western"><surname>Ly</surname><given-names>E</given-names></name><name name-style="western"><surname>Pires</surname><given-names>JC</given-names></name><name name-style="western"><surname>Harkess</surname><given-names>A</given-names></name><name name-style="western"><surname>Neuffer</surname><given-names>B</given-names></name><name name-style="western"><surname>Vogt</surname><given-names>R</given-names></name><name name-style="western"><surname>Bräuchler</surname><given-names>C</given-names></name><name name-style="western"><surname>Rainer</surname><given-names>H</given-names></name><name name-style="western"><surname>Janssens</surname><given-names>SB</given-names></name><name name-style="western"><surname>Schmull</surname><given-names>M</given-names></name><name name-style="western"><surname>Forrest</surname><given-names>A</given-names></name><name name-style="western"><surname>Guggisberg</surname><given-names>A</given-names></name><name name-style="western"><surname>Zmarzty</surname><given-names>S</given-names></name><name name-style="western"><surname>Lepschi</surname><given-names>BJ</given-names></name><name name-style="western"><surname>Scarlett</surname><given-names>N</given-names></name><name name-style="western"><surname>Stauffer</surname><given-names>FW</given-names></name><name name-style="western"><surname>Schönberger</surname><given-names>I</given-names></name><name name-style="western"><surname>Heenan</surname><given-names>P</given-names></name><name name-style="western"><surname>Baker</surname><given-names>WJ</given-names></name><name name-style="western"><surname>Forest</surname><given-names>F</given-names></name><name name-style="western"><surname>Mummenhoff</surname><given-names>K</given-names></name><name name-style="western"><surname>Lens</surname><given-names>F</given-names></name></person-group> (<year>2022</year>) Less is more: global <tp:taxon-name><tp:taxon-name-part taxon-name-part-type="family">Brassicaceae</tp:taxon-name-part></tp:taxon-name> phylogeny based on filtering of 1,000 gene dataset. BioRxiv, 1–44. <ext-link xlink:type="simple" ext-link-type="doi" xlink:href="10.1101/2022.09.01.506188">https://doi.org/10.1101/2022.09.01.506188</ext-link> [preprint, posted September 07, 2022]</mixed-citation></ref><ref id="B32"><mixed-citation xmlns:xlink="http://www.w3.org/1999/xlink" xlink:type="simple"><person-group><name name-style="western"><surname>Nikolov</surname><given-names>LA</given-names></name><name name-style="western"><surname>Shushkov</surname><given-names>P</given-names></name><name name-style="western"><surname>Nevado</surname><given-names>B</given-names></name><name name-style="western"><surname>Gan</surname><given-names>XC</given-names></name><name name-style="western"><surname>Al-Shehbaz</surname><given-names>IA</given-names></name><name name-style="western"><surname>Filatov</surname><given-names>D</given-names></name><name name-style="western"><surname>Bailey</surname><given-names>CD</given-names></name><name name-style="western"><surname>Tsiantis</surname><given-names>M</given-names></name></person-group> (<year>2019</year>) <article-title>Resolving the backbone of the <tp:taxon-name><tp:taxon-name-part taxon-name-part-type="family">Brassicaceae</tp:taxon-name-part></tp:taxon-name> phylogeny for investigating trait diversity.</article-title><source>The New Phytologist</source><volume>222</volume>(<issue>3</issue>): <fpage>1638</fpage>–<lpage>1651</lpage>. <ext-link xlink:type="simple" ext-link-type="doi" xlink:href="10.1111/nph.15732">https://doi.org/10.1111/nph.15732</ext-link></mixed-citation></ref><ref id="B39"><mixed-citation xmlns:xlink="http://www.w3.org/1999/xlink" xlink:type="simple"><person-group><name name-style="western"><surname>Walden</surname><given-names>N</given-names></name><name name-style="western"><surname>German</surname><given-names>DA</given-names></name><name name-style="western"><surname>Wolf</surname><given-names>EM</given-names></name><name name-style="western"><surname>Kiefer</surname><given-names>M</given-names></name><name name-style="western"><surname>Rigault</surname><given-names>P</given-names></name><name name-style="western"><surname>Huang</surname><given-names>XC</given-names></name><name name-style="western"><surname>Kiefer</surname><given-names>C</given-names></name><name name-style="western"><surname>Schmickl</surname><given-names>R</given-names></name><name name-style="western"><surname>Franzke</surname><given-names>A</given-names></name><name name-style="western"><surname>Neuffer</surname><given-names>B</given-names></name><name name-style="western"><surname>Mummenhoff</surname><given-names>K</given-names></name><name name-style="western"><surname>Koch</surname><given-names>MA</given-names></name></person-group> (<year>2020</year>) <article-title>Nested whole-genome duplications coincide with diversification and high morphological disparity in <tp:taxon-name><tp:taxon-name-part taxon-name-part-type="family">Brassicaceae</tp:taxon-name-part></tp:taxon-name>.</article-title><source>Nature Communications</source><volume>11</volume>(<issue>1</issue>): <fpage>3795</fpage>. <ext-link xlink:type="simple" ext-link-type="doi" xlink:href="10.1038/s41467-020-17605-7">https://doi.org/10.1038/s41467-020-17605-7</ext-link></mixed-citation></ref><ref id="B27"><mixed-citation xmlns:xlink="http://www.w3.org/1999/xlink" xlink:type="simple"><person-group><name name-style="western"><surname>Kiefer</surname><given-names>M</given-names></name><name name-style="western"><surname>Schmickl</surname><given-names>R</given-names></name><name name-style="western"><surname>German</surname><given-names>DA</given-names></name><name name-style="western"><surname>Mandáková</surname><given-names>T</given-names></name><name name-style="western"><surname>Lysak</surname><given-names>MA</given-names></name><name name-style="western"><surname>Al-Shehbaz</surname><given-names>IA</given-names></name><name name-style="western"><surname>Franzke</surname><given-names>A</given-names></name><name name-style="western"><surname>Mummenhoff</surname><given-names>K</given-names></name><name name-style="western"><surname>Stamatakis</surname><given-names>A</given-names></name><name name-style="western"><surname>Koch</surname><given-names>MA</given-names></name></person-group> (<year>2014</year>) BrassiBase: Introduction to a novel knowledge database on <tp:taxon-name><tp:taxon-name-part taxon-name-part-type="family">Brassicaceae</tp:taxon-name-part></tp:taxon-name> evolution. Plant and Cell Physiology 55(1): e3. <ext-link xlink:type="simple" ext-link-type="doi" xlink:href="10.1093/pcp/pct158">https://doi.org/10.1093/pcp/pct158</ext-link></mixed-citation></ref><ref id="B38"><mixed-citation xmlns:xlink="http://www.w3.org/1999/xlink" xlink:type="simple"><person-group><name name-style="western"><surname>Španiel</surname><given-names>S</given-names></name><name name-style="western"><surname>Kempa</surname><given-names>M</given-names></name><name name-style="western"><surname>Salmerón-Sánchez</surname><given-names>E</given-names></name><name name-style="western"><surname>Fuertes-Aguilar</surname><given-names>J</given-names></name><name name-style="western"><surname>Mota</surname><given-names>JF</given-names></name><name name-style="western"><surname>Al-Shehbaz</surname><given-names>IA</given-names></name><name name-style="western"><surname>German</surname><given-names>DA</given-names></name><name name-style="western"><surname>Olšavská</surname><given-names>K</given-names></name><name name-style="western"><surname>Šingliarová</surname><given-names>B</given-names></name><name name-style="western"><surname>Zozomová-Lihová</surname><given-names>J</given-names></name><name name-style="western"><surname>Marhold</surname><given-names>K</given-names></name></person-group> (<year>2015</year>) <article-title>AlyBase: Database of names, chromosome numbers, and ploidy levels of <tp:taxon-name><tp:taxon-name-part taxon-name-part-type="tribe">Alysseae</tp:taxon-name-part></tp:taxon-name> (<tp:taxon-name><tp:taxon-name-part taxon-name-part-type="family">Brassicaceae</tp:taxon-name-part></tp:taxon-name>), with a new generic concept of the tribe.</article-title><source>Plant Systematics and Evolution</source><volume>301</volume>(<issue>10</issue>): <fpage>2463</fpage>–<lpage>2491</lpage>. <ext-link xlink:type="simple" ext-link-type="doi" xlink:href="10.1007/s00606-015-1257-3">https://doi.org/10.1007/s00606-015-1257-3</ext-link></mixed-citation></ref><ref id="B15"><mixed-citation xmlns:xlink="http://www.w3.org/1999/xlink" xlink:type="simple"><person-group><name name-style="western"><surname>German</surname><given-names>DA</given-names></name><name name-style="western"><surname>Al-Shehbaz</surname><given-names>IA</given-names></name></person-group> (<year>2017</year>) <article-title>A taxonomic note on <italic><tp:taxon-name><tp:taxon-name-part taxon-name-part-type="genus">Sterigmostemum</tp:taxon-name-part></tp:taxon-name></italic> and related genera (<tp:taxon-name><tp:taxon-name-part taxon-name-part-type="tribe">Anchonieae</tp:taxon-name-part></tp:taxon-name>, <tp:taxon-name><tp:taxon-name-part taxon-name-part-type="family">Cruciferae</tp:taxon-name-part></tp:taxon-name>).</article-title><source>Novosti Sistematiki Vysshikh Rastenii</source><volume>48</volume>: <fpage>78</fpage>–<lpage>83</lpage>. <ext-link xlink:type="simple" ext-link-type="doi" xlink:href="10.31111/novitates/2017.48.78">https://doi.org/10.31111/novitates/2017.48.78</ext-link></mixed-citation></ref><ref id="B28"><mixed-citation xmlns:xlink="http://www.w3.org/1999/xlink" xlink:type="simple"><person-group><name name-style="western"><surname>Koch</surname><given-names>MA</given-names></name><name name-style="western"><surname>Karl</surname><given-names>R</given-names></name><name name-style="western"><surname>Al-Shehbaz</surname><given-names>IA</given-names></name><name name-style="western"><surname>German</surname><given-names>DA</given-names></name></person-group> (<year>2022</year>) <article-title>The new tribe <tp:taxon-name><tp:taxon-name-part taxon-name-part-type="tribe">Fourraeeae</tp:taxon-name-part></tp:taxon-name> (<tp:taxon-name><tp:taxon-name-part taxon-name-part-type="family">Brassicaceae</tp:taxon-name-part></tp:taxon-name>) and two Moroccan <italic><tp:taxon-name><tp:taxon-name-part taxon-name-part-type="genus">Arabis</tp:taxon-name-part></tp:taxon-name></italic> species transferred to the new genus <italic><tp:taxon-name><tp:taxon-name-part taxon-name-part-type="genus">Hurkaea</tp:taxon-name-part></tp:taxon-name></italic>.</article-title><source>Phytotaxa</source><volume>543</volume>(<issue>1</issue>): <fpage>41</fpage>–<lpage>50</lpage>. <ext-link xlink:type="simple" ext-link-type="doi" xlink:href="10.11646/phytotaxa.543.1.4">https://doi.org/10.11646/phytotaxa.543.1.4</ext-link></mixed-citation></ref><ref id="B33"><mixed-citation xmlns:xlink="http://www.w3.org/1999/xlink" xlink:type="simple"><person-group><name name-style="western"><surname>Salariato</surname><given-names>DL</given-names></name><name name-style="western"><surname>Zuloaga</surname><given-names>FO</given-names></name><name name-style="western"><surname>Franzke</surname><given-names>A</given-names></name><name name-style="western"><surname>Mummenhoff</surname><given-names>K</given-names></name><name name-style="western"><surname>Al-Shehbaz</surname><given-names>IA</given-names></name></person-group> (<year>2016</year>) <article-title>Diversification patterns in the CES clade (<tp:taxon-name><tp:taxon-name-part taxon-name-part-type="family">Brassicaceae</tp:taxon-name-part></tp:taxon-name> tribes <tp:taxon-name><tp:taxon-name-part taxon-name-part-type="tribe">Cremolobeae</tp:taxon-name-part></tp:taxon-name>, <tp:taxon-name><tp:taxon-name-part taxon-name-part-type="tribe">Eudemeae</tp:taxon-name-part></tp:taxon-name>, <tp:taxon-name><tp:taxon-name-part taxon-name-part-type="tribe">Schizopetaleae</tp:taxon-name-part></tp:taxon-name>) in Andean South America.</article-title><source>Botanical Journal of the Linnean Society</source><volume>181</volume>(<issue>4</issue>): <fpage>543</fpage>–<lpage>566</lpage>. <ext-link xlink:type="simple" ext-link-type="doi" xlink:href="10.1111/boj.12430">https://doi.org/10.1111/boj.12430</ext-link></mixed-citation></ref><ref id="B8"><mixed-citation xmlns:xlink="http://www.w3.org/1999/xlink" xlink:type="simple"><person-group><name name-style="western"><surname>de Candolle</surname><given-names>AP</given-names></name></person-group> (<year>1821</year>) <source>Regni vegetabilis systema naturalle, sive ordines, genera et species plantarum secundum methodi naturalis normus digestarum et descriptarum (Vol. 2).</source><publisher-name>Treuttel and Würtz</publisher-name>, <publisher-loc>Paris</publisher-loc>, <size units="page">745 pp</size>.</mixed-citation></ref><ref id="B1"><mixed-citation xmlns:xlink="http://www.w3.org/1999/xlink" xlink:type="simple"><person-group><name name-style="western"><surname>Al-Shehbaz</surname><given-names>IA</given-names></name></person-group> (<year>2012</year>) <article-title>A generic and tribal synopsis of the <tp:taxon-name><tp:taxon-name-part taxon-name-part-type="family">Brassicaceae</tp:taxon-name-part></tp:taxon-name> (<tp:taxon-name><tp:taxon-name-part taxon-name-part-type="family">Cruciferae</tp:taxon-name-part></tp:taxon-name>).</article-title><source>Taxon</source><volume>61</volume>(<issue>5</issue>): <fpage>931</fpage>–<lpage>954</lpage>. <ext-link xlink:type="simple" ext-link-type="doi" xlink:href="10.1002/tax.615002">https://doi.org/10.1002/tax.615002</ext-link></mixed-citation></ref><ref id="B3"><mixed-citation xmlns:xlink="http://www.w3.org/1999/xlink" xlink:type="simple"><person-group><name name-style="western"><surname>Al-Shehbaz</surname><given-names>IA</given-names></name><name name-style="western"><surname>Özüdiğru</surname><given-names>B</given-names></name><name name-style="western"><surname>German</surname><given-names>DA</given-names></name></person-group> (<year>2021</year>) <article-title><italic><tp:taxon-name><tp:taxon-name-part taxon-name-part-type="genus">Iljinskaea</tp:taxon-name-part></tp:taxon-name></italic> (<tp:taxon-name><tp:taxon-name-part taxon-name-part-type="family">Brassicaceae</tp:taxon-name-part></tp:taxon-name>), a new genus based on <italic><tp:taxon-name><tp:taxon-name-part taxon-name-part-type="genus">Conringia</tp:taxon-name-part><tp:taxon-name-part taxon-name-part-type="species">planisiliqua</tp:taxon-name-part></tp:taxon-name></italic>.</article-title><source>Phytotaxa</source><volume>500</volume>(<issue>2</issue>): <fpage>142</fpage>–<lpage>146</lpage>. <ext-link xlink:type="simple" ext-link-type="doi" xlink:href="10.11646/phytotaxa.500.2.7">https://doi.org/10.11646/phytotaxa.500.2.7</ext-link></mixed-citation></ref><ref id="B12"><mixed-citation xmlns:xlink="http://www.w3.org/1999/xlink" xlink:type="simple"><person-group><name name-style="western"><surname>German</surname><given-names>DA</given-names></name></person-group> (<year>2021</year>) <article-title><italic><tp:taxon-name><tp:taxon-name-part taxon-name-part-type="genus">Zuvanda</tp:taxon-name-part></tp:taxon-name></italic>, hereafter <italic><tp:taxon-name><tp:taxon-name-part taxon-name-part-type="genus">Plagioloba</tp:taxon-name-part></tp:taxon-name></italic> (<tp:taxon-name><tp:taxon-name-part taxon-name-part-type="family">Brassicaceae</tp:taxon-name-part></tp:taxon-name>, <tp:taxon-name><tp:taxon-name-part taxon-name-part-type="tribe">Conringieae</tp:taxon-name-part></tp:taxon-name>), with novel species delimitation.</article-title><source>Annales Botanici Fennici</source><volume>58</volume>(<issue>4–6</issue>): <fpage>323</fpage>–<lpage>330</lpage>. <ext-link xlink:type="simple" ext-link-type="doi" xlink:href="10.5735/085.058.0417">https://doi.org/10.5735/085.058.0417</ext-link></mixed-citation></ref><ref id="B13"><mixed-citation xmlns:xlink="http://www.w3.org/1999/xlink" xlink:type="simple"><person-group><name name-style="western"><surname>German</surname><given-names>DA</given-names></name></person-group> (<year>2022</year>) <article-title>New records and deletions of <tp:taxon-name><tp:taxon-name-part taxon-name-part-type="family">Cruciferae</tp:taxon-name-part></tp:taxon-name> for Russia and some neighbouring countries.</article-title><source>Turczaninowia</source><volume>25</volume>(<issue>1</issue>): <fpage>146</fpage>–<lpage>152</lpage>. <ext-link xlink:type="simple" ext-link-type="doi" xlink:href="10.14258/turczaninowia.25.1.14">https://doi.org/10.14258/turczaninowia.25.1.14</ext-link></mixed-citation></ref><ref id="B26"><mixed-citation xmlns:xlink="http://www.w3.org/1999/xlink" xlink:type="simple"><person-group><name name-style="western"><surname>Khosravi</surname><given-names>AR</given-names></name><name name-style="western"><surname>Eslami-Farouji</surname><given-names>A</given-names></name><name name-style="western"><surname>Sultani-Ahmadzai</surname><given-names>A</given-names></name><name name-style="western"><surname>Mohsenzadeh</surname><given-names>S</given-names></name></person-group> (<year>2022</year>) <article-title>Toward a better understanding of phylogenetic relationship within <tp:taxon-name><tp:taxon-name-part taxon-name-part-type="tribe">Conringieae</tp:taxon-name-part></tp:taxon-name> (<tp:taxon-name><tp:taxon-name-part taxon-name-part-type="family">Brassicaceae</tp:taxon-name-part></tp:taxon-name>).</article-title><source>Molecular Biology Research Communications</source><volume>11</volume>(<issue>1</issue>): <fpage>37</fpage>–<lpage>54</lpage>.</mixed-citation></ref><ref id="B34"><mixed-citation xmlns:xlink="http://www.w3.org/1999/xlink" xlink:type="simple"><person-group><name name-style="western"><surname>Salariato</surname><given-names>DL</given-names></name><name name-style="western"><surname>Cano</surname><given-names>A</given-names></name><name name-style="western"><surname>Zuloaga</surname><given-names>FO</given-names></name><name name-style="western"><surname>Al-Shehbaz</surname><given-names>IA</given-names></name></person-group> (<year>2020</year>) <article-title>Molecular phylogeny of <italic><tp:taxon-name><tp:taxon-name-part taxon-name-part-type="genus">Cremolobus</tp:taxon-name-part></tp:taxon-name></italic> (<tp:taxon-name><tp:taxon-name-part taxon-name-part-type="family">Brassicaceae</tp:taxon-name-part></tp:taxon-name>) supports the recognition of the new genus <italic><tp:taxon-name><tp:taxon-name-part taxon-name-part-type="genus">Yunkia</tp:taxon-name-part></tp:taxon-name></italic> and demonstrates the high habitat diversity of tribe <tp:taxon-name><tp:taxon-name-part taxon-name-part-type="tribe">Cremolobeae</tp:taxon-name-part></tp:taxon-name>.</article-title><source>Systematics and Biodiversity</source><volume>18</volume>(<issue>3</issue>): <fpage>295</fpage>–<lpage>314</lpage>. <ext-link xlink:type="simple" ext-link-type="doi" xlink:href="10.1080/14772000.2020.1739777">https://doi.org/10.1080/14772000.2020.1739777</ext-link></mixed-citation></ref><ref id="B16"><mixed-citation xmlns:xlink="http://www.w3.org/1999/xlink" xlink:type="simple"><person-group><name name-style="western"><surname>German</surname><given-names>DA</given-names></name><name name-style="western"><surname>Friesen</surname><given-names>NW</given-names></name></person-group> (<year>2014</year>) <article-title><italic><tp:taxon-name><tp:taxon-name-part taxon-name-part-type="genus">Shehbazia</tp:taxon-name-part></tp:taxon-name></italic> (<tp:taxon-name><tp:taxon-name-part taxon-name-part-type="tribe">Shehbazieae</tp:taxon-name-part></tp:taxon-name>, <tp:taxon-name><tp:taxon-name-part taxon-name-part-type="family">Cruciferae</tp:taxon-name-part></tp:taxon-name>), a new monotypic genus and tribe of hybrid origin from Tibet.</article-title><source>Turczaninowia</source><volume>17</volume>(<issue>4</issue>): <fpage>17</fpage>–<lpage>23</lpage>. <ext-link xlink:type="simple" ext-link-type="doi" xlink:href="10.14258/turczaninowia.17.4.3">https://doi.org/10.14258/turczaninowia.17.4.3</ext-link></mixed-citation></ref><ref id="B29"><mixed-citation xmlns:xlink="http://www.w3.org/1999/xlink" xlink:type="simple"><person-group><name name-style="western"><surname>Liu</surname><given-names>LM</given-names></name><name name-style="western"><surname>Du</surname><given-names>XY</given-names></name><name name-style="western"><surname>Guo</surname><given-names>C</given-names></name><name name-style="western"><surname>Li</surname><given-names>DZ</given-names></name></person-group> (<year>2021</year>) <article-title>Resolving robust phylogenetic relationships of core <tp:taxon-name><tp:taxon-name-part taxon-name-part-type="family">Brassicaceae</tp:taxon-name-part></tp:taxon-name> using genome skimming data.</article-title><source>Journal of Systematics and Evolution</source><volume>59</volume>(<issue>3</issue>): <fpage>442</fpage>–<lpage>453</lpage>. <ext-link xlink:type="simple" ext-link-type="doi" xlink:href="10.1111/jse.12666">https://doi.org/10.1111/jse.12666</ext-link></mixed-citation></ref><ref id="B35"><mixed-citation xmlns:xlink="http://www.w3.org/1999/xlink" xlink:type="simple"><person-group><name name-style="western"><surname>Salariato</surname><given-names>DL</given-names></name><name name-style="western"><surname>Trinidad</surname><given-names>H</given-names></name><name name-style="western"><surname>Cano</surname><given-names>A</given-names></name><name name-style="western"><surname>Zuloago</surname><given-names>FO</given-names></name><name name-style="western"><surname>Al-Shehbaz</surname><given-names>IA</given-names></name></person-group> (<year>2022</year>) <article-title>Interplay between conservatism and divergence in climatic niche evolution of <tp:taxon-name><tp:taxon-name-part taxon-name-part-type="family">Brassicaceae</tp:taxon-name-part></tp:taxon-name> tribe <tp:taxon-name><tp:taxon-name-part taxon-name-part-type="tribe">Eudemeae</tp:taxon-name-part></tp:taxon-name> shaped their distribution across the different environments of the Andes.</article-title><source>Botanical Journal of the Linnean Society</source><volume>200</volume>(<issue>3</issue>): <fpage>314</fpage>–<lpage>343</lpage>. <ext-link xlink:type="simple" ext-link-type="doi" xlink:href="10.1093/botlinnean/boac031">https://doi.org/10.1093/botlinnean/boac031</ext-link></mixed-citation></ref><ref id="B6"><mixed-citation xmlns:xlink="http://www.w3.org/1999/xlink" xlink:type="simple"><person-group><name name-style="western"><surname>Chen</surname><given-names>HL</given-names></name><name name-style="western"><surname>Deng</surname><given-names>T</given-names></name><name name-style="western"><surname>Yue</surname><given-names>JP</given-names></name><name name-style="western"><surname>Al-Shehbaz</surname><given-names>IA</given-names></name><name name-style="western"><surname>Sun</surname><given-names>H</given-names></name></person-group> (<year>2016</year>) <article-title>Molecular phylogeny reveals the non-monophyly of tribe <tp:taxon-name><tp:taxon-name-part taxon-name-part-type="tribe">Yinshanieae</tp:taxon-name-part></tp:taxon-name> (<tp:taxon-name><tp:taxon-name-part taxon-name-part-type="family">Brassicaceae</tp:taxon-name-part></tp:taxon-name>) and description of a new tribe, <tp:taxon-name><tp:taxon-name-part taxon-name-part-type="tribe">Hillielleae</tp:taxon-name-part></tp:taxon-name>.</article-title><source>Plant Diversity</source><volume>38</volume>(<issue>4</issue>): <fpage>171</fpage>–<lpage>182</lpage>. <ext-link xlink:type="simple" ext-link-type="doi" xlink:href="10.1016/j.pld.2016.04.004">https://doi.org/10.1016/j.pld.2016.04.004</ext-link></mixed-citation></ref><ref id="B40"><mixed-citation xmlns:xlink="http://www.w3.org/1999/xlink" xlink:type="simple"><person-group><name name-style="western"><surname>Warwick</surname><given-names>SI</given-names></name><name name-style="western"><surname>Mummenhoff</surname><given-names>K</given-names></name><name name-style="western"><surname>Sauder</surname><given-names>CA</given-names></name><name name-style="western"><surname>Koch</surname><given-names>MA</given-names></name><name name-style="western"><surname>Al-Shehbaz</surname><given-names>IA</given-names></name></person-group> (<year>2010</year>) <article-title>Closing the gaps: Phylogenetic relationships in the <tp:taxon-name><tp:taxon-name-part taxon-name-part-type="family">Brassicaceae</tp:taxon-name-part></tp:taxon-name> based on DNA sequence data of nuclear ribosomal ITS region.</article-title><source>Plant Systematics and Evolution</source><volume>285</volume>(<issue>3–4</issue>): <fpage>209</fpage>–<lpage>232</lpage>. <ext-link xlink:type="simple" ext-link-type="doi" xlink:href="10.1007/s00606-010-0271-8">https://doi.org/10.1007/s00606-010-0271-8</ext-link></mixed-citation></ref></ref-list></tp:taxon-treatment>
